# Supplementary material for: Epidemic Surveillance Using an Electronic Medical Record: An Empiric Approach to Performance Improvement
Source: PLoS One. 2014 Jul 9;9(7):e100845. doi: 10.1371/journal.pone.0100845 (PMC4090236; doi:10.1371/journal.pone.0100845)
Supplement: Datafile S1 — (CDA 1) Time series of background casecounts. 8-year background time series are provided for each of the CDA outlined in the Table 1 (Datafile S1 (CDA 1), Datafile S2 (CDA 2), Datafile S3 (CDA 3), Datafile S4 (CDA 4), Datafile S5 (CDA 5), Datafile S6 (CDA 6), Datafile S7 (CDA 7), and Datafile S8 (CDA 8)). Each text file contains three columns: a) a line identification number (from 1 to 2921); b) the date ((m)m/dd/yyyy); and c) the corresponding case count returned by the CDA identified in the file title. (TXT) [file pone.0100845.s001.txt]

     idx.D       Date ct
1        1   1/2/1999  5
2        2   1/3/1999  1
3        3   1/4/1999 30
4        4   1/5/1999 14
5        5   1/6/1999 25
6        6   1/7/1999 18
7        7   1/8/1999 20
8        8   1/9/1999  4
9        9  1/10/1999  6
10      10  1/11/1999 18
11      11  1/12/1999 25
12      12  1/13/1999 27
13      13  1/14/1999 16
14      14  1/15/1999 10
15      15  1/16/1999  5
16      16  1/17/1999  7
17      17  1/18/1999 12
18      18  1/19/1999 38
19      19  1/20/1999 40
20      20  1/21/1999 34
21      21  1/22/1999 22
22      22  1/23/1999  2
23      23  1/24/1999 12
24      24  1/25/1999 29
25      25  1/26/1999 35
26      26  1/27/1999 30
27      27  1/28/1999 18
28      28  1/29/1999 29
29      29  1/30/1999  7
30      30  1/31/1999  5
31      31   2/1/1999 34
32      32   2/2/1999 29
33      33   2/3/1999 21
34      34   2/4/1999 35
35      35   2/5/1999 33
36      36   2/6/1999  9
37      37   2/7/1999 11
38      38   2/8/1999 41
39      39   2/9/1999 36
40      40  2/10/1999 26
41      41  2/11/1999 36
42      42  2/12/1999 33
43      43  2/13/1999 10
44      44  2/14/1999 10
45      45  2/15/1999 18
46      46  2/16/1999 32
47      47  2/17/1999 25
48      48  2/18/1999 30
49      49  2/19/1999 34
50      50  2/20/1999 10
51      51  2/21/1999  4
52      52  2/22/1999 27
53      53  2/23/1999 41
54      54  2/24/1999 33
55      55  2/25/1999 33
56      56  2/26/1999 28
57      57  2/27/1999  7
58      58  2/28/1999  8
59      59   3/1/1999 33
60      60   3/2/1999 34
61      61   3/3/1999 32
62      62   3/4/1999 45
63      63   3/5/1999 25
64      64   3/6/1999  6
65      65   3/7/1999  5
66      66   3/8/1999 37
67      67   3/9/1999 25
68      68  3/10/1999 17
69      69  3/11/1999 32
70      70  3/12/1999 20
71      71  3/13/1999  3
72      72  3/14/1999  4
73      73  3/15/1999 22
74      74  3/16/1999 26
75      75  3/17/1999 27
76      76  3/18/1999 28
77      77  3/19/1999 24
78      78  3/20/1999  5
79      79  3/21/1999  4
80      80  3/22/1999 27
81      81  3/23/1999 29
82      82  3/24/1999 23
83      83  3/25/1999 22
84      84  3/26/1999 31
85      85  3/27/1999  4
86      86  3/28/1999  5
87      87  3/29/1999 31
88      88  3/30/1999 21
89      89  3/31/1999 16
90      90   4/1/1999 17
91      91   4/2/1999 18
92      92   4/3/1999  4
93      93   4/4/1999  2
94      94   4/5/1999 24
95      95   4/6/1999 16
96      96   4/7/1999 15
97      97   4/8/1999 29
98      98   4/9/1999 13
99      99  4/10/1999  3
100    100  4/11/1999  8
101    101  4/12/1999 32
102    102  4/13/1999 27
103    103  4/14/1999 24
104    104  4/15/1999 24
105    105  4/16/1999 17
106    106  4/17/1999  6
107    107  4/18/1999  4
108    108  4/19/1999 25
109    109  4/20/1999 24
110    110  4/21/1999 13
111    111  4/22/1999 17
112    112  4/23/1999 18
113    113  4/24/1999  2
114    114  4/25/1999  3
115    115  4/26/1999 27
116    116  4/27/1999 21
117    117  4/28/1999 16
118    118  4/29/1999 21
119    119  4/30/1999 13
120    120   5/1/1999  1
121    121   5/2/1999  3
122    122   5/3/1999 15
123    123   5/4/1999 13
124    124   5/5/1999  8
125    125   5/6/1999 26
126    126   5/7/1999 12
127    127   5/8/1999  2
128    128   5/9/1999  3
129    129  5/10/1999 19
130    130  5/11/1999 22
131    131  5/12/1999 19
132    132  5/13/1999 35
133    133  5/14/1999 20
134    134  5/15/1999  2
135    135  5/16/1999  9
136    136  5/17/1999 29
137    137  5/18/1999 27
138    138  5/19/1999 14
139    139  5/20/1999 18
140    140  5/21/1999 25
141    141  5/22/1999  4
142    142  5/23/1999  3
143    143  5/24/1999 24
144    144  5/25/1999 24
145    145  5/26/1999 19
146    146  5/27/1999 14
147    147  5/28/1999 24
148    148  5/29/1999  1
149    149  5/30/1999  4
150    150  5/31/1999  3
151    151   6/1/1999 28
152    152   6/2/1999 16
153    153   6/3/1999 17
154    154   6/4/1999 12
155    155   6/5/1999  4
156    156   6/6/1999  3
157    157   6/7/1999 20
158    158   6/8/1999 19
159    159   6/9/1999 25
160    160  6/10/1999 16
161    161  6/11/1999 18
162    162  6/12/1999  2
163    163  6/13/1999  7
164    164  6/14/1999 13
165    165  6/15/1999 19
166    166  6/16/1999 18
167    167  6/17/1999 23
168    168  6/18/1999 15
169    169  6/19/1999  7
170    170  6/20/1999  0
171    171  6/21/1999 29
172    172  6/22/1999 25
173    173  6/23/1999 12
174    174  6/24/1999 16
175    175  6/25/1999 18
176    176  6/26/1999  2
177    177  6/27/1999  2
178    178  6/28/1999 18
179    179  6/29/1999 27
180    180  6/30/1999 23
181    181   7/1/1999 15
182    182   7/2/1999 13
183    183   7/3/1999  3
184    184   7/4/1999  2
185    185   7/5/1999  2
186    186   7/6/1999 12
187    187   7/7/1999 11
188    188   7/8/1999 27
189    189   7/9/1999 15
190    190  7/10/1999  3
191    191  7/11/1999  4
192    192  7/12/1999 16
193    193  7/13/1999 21
194    194  7/14/1999 21
195    195  7/15/1999 23
196    196  7/16/1999 14
197    197  7/17/1999  4
198    198  7/18/1999  2
199    199  7/19/1999 23
200    200  7/20/1999 16
201    201  7/21/1999 13
202    202  7/22/1999 20
203    203  7/23/1999 21
204    204  7/24/1999  3
205    205  7/25/1999  7
206    206  7/26/1999 11
207    207  7/27/1999 19
208    208  7/28/1999 30
209    209  7/29/1999 18
210    210  7/30/1999  9
211    211  7/31/1999  3
212    212   8/1/1999  2
213    213   8/2/1999 16
214    214   8/3/1999 14
215    215   8/4/1999 21
216    216   8/5/1999 27
217    217   8/6/1999 17
218    218   8/7/1999  4
219    219   8/8/1999  3
220    220   8/9/1999 27
221    221  8/10/1999 29
222    222  8/11/1999 18
223    223  8/12/1999 24
224    224  8/13/1999 12
225    225  8/14/1999  6
226    226  8/15/1999  3
227    227  8/16/1999 14
228    228  8/17/1999 14
229    229  8/18/1999 15
230    230  8/19/1999 15
231    231  8/20/1999 17
232    232  8/21/1999 10
233    233  8/22/1999  2
234    234  8/23/1999 30
235    235  8/24/1999 10
236    236  8/25/1999 21
237    237  8/26/1999 26
238    238  8/27/1999 28
239    239  8/28/1999  5
240    240  8/29/1999  1
241    241  8/30/1999 14
242    242  8/31/1999 21
243    243   9/1/1999 11
244    244   9/2/1999 19
245    245   9/3/1999 11
246    246   9/4/1999  6
247    247   9/5/1999  6
248    248   9/6/1999  3
249    249   9/7/1999 24
250    250   9/8/1999 32
251    251   9/9/1999 29
252    252  9/10/1999 13
253    253  9/11/1999  0
254    254  9/12/1999  5
255    255  9/13/1999  9
256    256  9/14/1999 17
257    257  9/15/1999 13
258    258  9/16/1999 10
259    259  9/17/1999 16
260    260  9/18/1999  5
261    261  9/19/1999  6
262    262  9/20/1999 14
263    263  9/21/1999 26
264    264  9/22/1999 25
265    265  9/23/1999 17
266    266  9/24/1999 19
267    267  9/25/1999  4
268    268  9/26/1999  0
269    269  9/27/1999 25
270    270  9/28/1999 25
271    271  9/29/1999 14
272    272  9/30/1999 29
273    273  10/1/1999 14
274    274  10/2/1999  2
275    275  10/3/1999  3
276    276  10/4/1999 21
277    277  10/5/1999 17
278    278  10/6/1999 19
279    279  10/7/1999 12
280    280  10/8/1999 13
281    281  10/9/1999  7
282    282 10/10/1999  2
283    283 10/11/1999  9
284    284 10/12/1999 25
285    285 10/13/1999 30
286    286 10/14/1999 37
287    287 10/15/1999 15
288    288 10/16/1999  4
289    289 10/17/1999  1
290    290 10/18/1999 27
291    291 10/19/1999 31
292    292 10/20/1999 18
293    293 10/21/1999 22
294    294 10/22/1999 21
295    295 10/23/1999  7
296    296 10/24/1999  5
297    297 10/25/1999 24
298    298 10/26/1999 29
299    299 10/27/1999 30
300    300 10/28/1999 19
301    301 10/29/1999 17
302    302 10/30/1999  3
303    303 10/31/1999  4
304    304  11/1/1999 37
305    305  11/2/1999 14
306    306  11/3/1999 20
307    307  11/4/1999 39
308    308  11/5/1999 14
309    309  11/6/1999  2
310    310  11/7/1999  2
311    311  11/8/1999 28
312    312  11/9/1999 17
313    313 11/10/1999 19
314    314 11/11/1999  5
315    315 11/12/1999 14
316    316 11/13/1999  5
317    317 11/14/1999  5
318    318 11/15/1999 25
319    319 11/16/1999 39
320    320 11/17/1999 26
321    321 11/18/1999 20
322    322 11/19/1999 20
323    323 11/20/1999  3
324    324 11/21/1999  8
325    325 11/22/1999 27
326    326 11/23/1999 18
327    327 11/24/1999 15
328    328 11/25/1999  3
329    329 11/26/1999 12
330    330 11/27/1999  5
331    331 11/28/1999  3
332    332 11/29/1999 17
333    333 11/30/1999 20
334    334  12/1/1999 26
335    335  12/2/1999 27
336    336  12/3/1999 24
337    337  12/4/1999  3
338    338  12/5/1999  4
339    339  12/6/1999 18
340    340  12/7/1999 22
341    341  12/8/1999 18
342    342  12/9/1999 35
343    343 12/10/1999 42
344    344 12/11/1999  5
345    345 12/12/1999  5
346    346 12/13/1999 22
347    347 12/14/1999 27
348    348 12/15/1999 21
349    349 12/16/1999 31
350    350 12/17/1999 33
351    351 12/18/1999 10
352    352 12/19/1999  6
353    353 12/20/1999 38
354    354 12/21/1999 21
355    355 12/22/1999 34
356    356 12/23/1999 21
357    357 12/24/1999  7
358    358 12/25/1999  4
359    359 12/26/1999  2
360    360 12/27/1999 30
361    361 12/28/1999 32
362    362 12/29/1999 32
363    363 12/30/1999 21
364    364 12/31/1999 16
365    365   1/1/2000 12
366    366   1/2/2000  4
367    367   1/3/2000 29
368    368   1/4/2000 31
369    369   1/5/2000 42
370    370   1/6/2000 38
371    371   1/7/2000 38
372    372   1/8/2000 12
373    373   1/9/2000  8
374    374  1/10/2000 53
375    375  1/11/2000 29
376    376  1/12/2000 30
377    377  1/13/2000 43
378    378  1/14/2000 28
379    379  1/15/2000 12
380    380  1/16/2000 15
381    381  1/17/2000 18
382    382  1/18/2000 58
383    383  1/19/2000 41
384    384  1/20/2000 38
385    385  1/21/2000 18
386    386  1/22/2000  7
387    387  1/23/2000  5
388    388  1/24/2000 34
389    389  1/25/2000  6
390    390  1/26/2000 12
391    391  1/27/2000 25
392    392  1/28/2000 31
393    393  1/29/2000  8
394    394  1/30/2000  4
395    395  1/31/2000 14
396    396   2/1/2000 32
397    397   2/2/2000 18
398    398   2/3/2000 19
399    399   2/4/2000 30
400    400   2/5/2000  4
401    401   2/6/2000  7
402    402   2/7/2000 40
403    403   2/8/2000 17
404    404   2/9/2000 23
405    405  2/10/2000 24
406    406  2/11/2000 22
407    407  2/12/2000  3
408    408  2/13/2000  5
409    409  2/14/2000 21
410    410  2/15/2000 22
411    411  2/16/2000 36
412    412  2/17/2000 33
413    413  2/18/2000 20
414    414  2/19/2000  4
415    415  2/20/2000  2
416    416  2/21/2000 11
417    417  2/22/2000 29
418    418  2/23/2000 31
419    419  2/24/2000 29
420    420  2/25/2000 25
421    421  2/26/2000  5
422    422  2/27/2000  3
423    423  2/28/2000 37
424    424  2/29/2000 21
425    425   3/1/2000 37
426    426   3/2/2000 24
427    427   3/3/2000 23
428    428   3/4/2000  2
429    429   3/5/2000  4
430    430   3/6/2000 37
431    431   3/7/2000 26
432    432   3/8/2000 26
433    433   3/9/2000 26
434    434  3/10/2000 32
435    435  3/11/2000  7
436    436  3/12/2000  5
437    437  3/13/2000 20
438    438  3/14/2000 25
439    439  3/15/2000 23
440    440  3/16/2000 18
441    441  3/17/2000  9
442    442  3/18/2000  3
443    443  3/19/2000  6
444    444  3/20/2000 23
445    445  3/21/2000 22
446    446  3/22/2000 28
447    447  3/23/2000 17
448    448  3/24/2000 21
449    449  3/25/2000  7
450    450  3/26/2000  7
451    451  3/27/2000 18
452    452  3/28/2000 19
453    453  3/29/2000 12
454    454  3/30/2000 28
455    455  3/31/2000 28
456    456   4/1/2000  7
457    457   4/2/2000  3
458    458   4/3/2000 20
459    459   4/4/2000 20
460    460   4/5/2000 16
461    461   4/6/2000 18
462    462   4/7/2000 21
463    463   4/8/2000  4
464    464   4/9/2000  3
465    465  4/10/2000 22
466    466  4/11/2000 21
467    467  4/12/2000  8
468    468  4/13/2000 13
469    469  4/14/2000 16
470    470  4/15/2000  5
471    471  4/16/2000  5
472    472  4/17/2000 32
473    473  4/18/2000 17
474    474  4/19/2000 16
475    475  4/20/2000 19
476    476  4/21/2000 24
477    477  4/22/2000  8
478    478  4/23/2000  2
479    479  4/24/2000 35
480    480  4/25/2000 23
481    481  4/26/2000 24
482    482  4/27/2000 19
483    483  4/28/2000 17
484    484  4/29/2000  0
485    485  4/30/2000  2
486    486   5/1/2000 14
487    487   5/2/2000 20
488    488   5/3/2000 21
489    489   5/4/2000 20
490    490   5/5/2000 15
491    491   5/6/2000  4
492    492   5/7/2000  2
493    493   5/8/2000 15
494    494   5/9/2000 26
495    495  5/10/2000 22
496    496  5/11/2000 24
497    497  5/12/2000  9
498    498  5/13/2000  4
499    499  5/14/2000  1
500    500  5/15/2000 31
501    501  5/16/2000 15
502    502  5/17/2000 22
503    503  5/18/2000 33
504    504  5/19/2000 19
505    505  5/20/2000  3
506    506  5/21/2000  3
507    507  5/22/2000 12
508    508  5/23/2000 26
509    509  5/24/2000 13
510    510  5/25/2000 13
511    511  5/26/2000  8
512    512  5/27/2000  3
513    513  5/28/2000  2
514    514  5/29/2000  2
515    515  5/30/2000 18
516    516  5/31/2000 19
517    517   6/1/2000 19
518    518   6/2/2000 11
519    519   6/3/2000  4
520    520   6/4/2000  8
521    521   6/5/2000 18
522    522   6/6/2000 13
523    523   6/7/2000 28
524    524   6/8/2000 37
525    525   6/9/2000 22
526    526  6/10/2000  2
527    527  6/11/2000  1
528    528  6/12/2000 18
529    529  6/13/2000 24
530    530  6/14/2000 16
531    531  6/15/2000 23
532    532  6/16/2000 16
533    533  6/17/2000  4
534    534  6/18/2000  5
535    535  6/19/2000 21
536    536  6/20/2000 28
537    537  6/21/2000 13
538    538  6/22/2000 32
539    539  6/23/2000 15
540    540  6/24/2000  5
541    541  6/25/2000  5
542    542  6/26/2000 16
543    543  6/27/2000 22
544    544  6/28/2000 34
545    545  6/29/2000 29
546    546  6/30/2000 16
547    547   7/1/2000  3
548    548   7/2/2000  4
549    549   7/3/2000 11
550    550   7/4/2000  7
551    551   7/5/2000 10
552    552   7/6/2000 18
553    553   7/7/2000 11
554    554   7/8/2000  4
555    555   7/9/2000  4
556    556  7/10/2000 26
557    557  7/11/2000 10
558    558  7/12/2000 17
559    559  7/13/2000  4
560    560  7/14/2000 10
561    561  7/15/2000  1
562    562  7/16/2000  3
563    563  7/17/2000 25
564    564  7/18/2000 23
565    565  7/19/2000 13
566    566  7/20/2000 18
567    567  7/21/2000 15
568    568  7/22/2000  2
569    569  7/23/2000  4
570    570  7/24/2000 11
571    571  7/25/2000 18
572    572  7/26/2000 11
573    573  7/27/2000 19
574    574  7/28/2000 17
575    575  7/29/2000  2
576    576  7/30/2000  8
577    577  7/31/2000 15
578    578   8/1/2000 13
579    579   8/2/2000 14
580    580   8/3/2000 11
581    581   8/4/2000 14
582    582   8/5/2000  7
583    583   8/6/2000  3
584    584   8/7/2000 18
585    585   8/8/2000 14
586    586   8/9/2000 24
587    587  8/10/2000 20
588    588  8/11/2000 16
589    589  8/12/2000  4
590    590  8/13/2000  4
591    591  8/14/2000 16
592    592  8/15/2000 11
593    593  8/16/2000 22
594    594  8/17/2000 18
595    595  8/18/2000 13
596    596  8/19/2000  4
597    597  8/20/2000  6
598    598  8/21/2000 10
599    599  8/22/2000 15
600    600  8/23/2000 24
601    601  8/24/2000 12
602    602  8/25/2000  7
603    603  8/26/2000  4
604    604  8/27/2000  1
605    605  8/28/2000 23
606    606  8/29/2000 19
607    607  8/30/2000 21
608    608  8/31/2000 17
609    609   9/1/2000 10
610    610   9/2/2000  4
611    611   9/3/2000  4
612    612   9/4/2000  4
613    613   9/5/2000 13
614    614   9/6/2000  9
615    615   9/7/2000 17
616    616   9/8/2000 14
617    617   9/9/2000  6
618    618  9/10/2000  2
619    619  9/11/2000 12
620    620  9/12/2000  9
621    621  9/13/2000 18
622    622  9/14/2000 13
623    623  9/15/2000 13
624    624  9/16/2000  8
625    625  9/17/2000  6
626    626  9/18/2000 16
627    627  9/19/2000 26
628    628  9/20/2000 27
629    629  9/21/2000 22
630    630  9/22/2000 19
631    631  9/23/2000  2
632    632  9/24/2000  3
633    633  9/25/2000 21
634    634  9/26/2000 31
635    635  9/27/2000  9
636    636  9/28/2000 18
637    637  9/29/2000 27
638    638  9/30/2000  1
639    639  10/1/2000  5
640    640  10/2/2000 34
641    641  10/3/2000 24
642    642  10/4/2000 23
643    643  10/5/2000 28
644    644  10/6/2000 16
645    645  10/7/2000  2
646    646  10/8/2000  2
647    647  10/9/2000 16
648    648 10/10/2000 40
649    649 10/11/2000 33
650    650 10/12/2000 46
651    651 10/13/2000 27
652    652 10/14/2000  7
653    653 10/15/2000  5
654    654 10/16/2000 22
655    655 10/17/2000 15
656    656 10/18/2000 27
657    657 10/19/2000 42
658    658 10/20/2000 15
659    659 10/21/2000  1
660    660 10/22/2000  1
661    661 10/23/2000 26
662    662 10/24/2000 26
663    663 10/25/2000 12
664    664 10/26/2000 28
665    665 10/27/2000 41
666    666 10/28/2000  1
667    667 10/29/2000  9
668    668 10/30/2000 26
669    669 10/31/2000 34
670    670  11/1/2000 24
671    671  11/2/2000 33
672    672  11/3/2000 28
673    673  11/4/2000  4
674    674  11/5/2000  2
675    675  11/6/2000 61
676    676  11/7/2000 33
677    677  11/8/2000 21
678    678  11/9/2000 22
679    679 11/10/2000  9
680    680 11/11/2000  5
681    681 11/12/2000  3
682    682 11/13/2000 43
683    683 11/14/2000 38
684    684 11/15/2000 25
685    685 11/16/2000 21
686    686 11/17/2000 29
687    687 11/18/2000  0
688    688 11/19/2000  5
689    689 11/20/2000 28
690    690 11/21/2000 22
691    691 11/22/2000 24
692    692 11/23/2000  3
693    693 11/24/2000 17
694    694 11/25/2000  5
695    695 11/26/2000 12
696    696 11/27/2000 37
697    697 11/28/2000 29
698    698 11/29/2000 31
699    699 11/30/2000 21
700    700  12/1/2000 21
701    701  12/2/2000  8
702    702  12/3/2000  5
703    703  12/4/2000 23
704    704  12/5/2000 34
705    705  12/6/2000 39
706    706  12/7/2000 44
707    707  12/8/2000 32
708    708  12/9/2000  4
709    709 12/10/2000  8
710    710 12/11/2000 49
711    711 12/12/2000 22
712    712 12/13/2000 21
713    713 12/14/2000 31
714    714 12/15/2000 34
715    715 12/16/2000  7
716    716 12/17/2000  2
717    717 12/18/2000 21
718    718 12/19/2000 15
719    719 12/20/2000 40
720    720 12/21/2000 36
721    721 12/22/2000 14
722    722 12/23/2000  7
723    723 12/24/2000  4
724    724 12/25/2000  5
725    725 12/26/2000 30
726    726 12/27/2000 18
727    727 12/28/2000 16
728    728 12/29/2000 21
729    729 12/30/2000 17
730    730 12/31/2000  1
731    731   1/1/2001  5
732    732   1/2/2001 35
733    733   1/3/2001 45
734    734   1/4/2001 30
735    735   1/5/2001 42
736    736   1/6/2001 11
737    737   1/7/2001  3
738    738   1/8/2001 53
739    739   1/9/2001 45
740    740  1/10/2001 66
741    741  1/11/2001 70
742    742  1/12/2001 42
743    743  1/13/2001  8
744    744  1/14/2001 14
745    745  1/15/2001 17
746    746  1/16/2001 42
747    747  1/17/2001 57
748    748  1/18/2001 30
749    749  1/19/2001 35
750    750  1/20/2001  8
751    751  1/21/2001  2
752    752  1/22/2001 58
753    753  1/23/2001 42
754    754  1/24/2001 26
755    755  1/25/2001 34
756    756  1/26/2001 30
757    757  1/27/2001 11
758    758  1/28/2001  7
759    759  1/29/2001 28
760    760  1/30/2001 47
761    761  1/31/2001 37
762    762   2/1/2001 33
763    763   2/2/2001 31
764    764   2/3/2001 23
765    765   2/4/2001 16
766    766   2/5/2001 49
767    767   2/6/2001 25
768    768   2/7/2001 38
769    769   2/8/2001 32
770    770   2/9/2001 17
771    771  2/10/2001 15
772    772  2/11/2001 14
773    773  2/12/2001 26
774    774  2/13/2001 24
775    775  2/14/2001 34
776    776  2/15/2001 45
777    777  2/16/2001 22
778    778  2/17/2001 11
779    779  2/18/2001  6
780    780  2/19/2001 21
781    781  2/20/2001 30
782    782  2/21/2001 27
783    783  2/22/2001 15
784    784  2/23/2001 12
785    785  2/24/2001  4
786    786  2/25/2001  8
787    787  2/26/2001 31
788    788  2/27/2001 25
789    789  2/28/2001 32
790    790   3/1/2001 39
791    791   3/2/2001 24
792    792   3/3/2001  4
793    793   3/4/2001  2
794    794   3/5/2001 37
795    795   3/6/2001 27
796    796   3/7/2001 13
797    797   3/8/2001 23
798    798   3/9/2001 27
799    799  3/10/2001  7
800    800  3/11/2001  4
801    801  3/12/2001 26
802    802  3/13/2001 32
803    803  3/14/2001 22
804    804  3/15/2001 26
805    805  3/16/2001 28
806    806  3/17/2001  9
807    807  3/18/2001  3
808    808  3/19/2001 25
809    809  3/20/2001 23
810    810  3/21/2001 22
811    811  3/22/2001 19
812    812  3/23/2001 19
813    813  3/24/2001  7
814    814  3/25/2001  7
815    815  3/26/2001 18
816    816  3/27/2001 22
817    817  3/28/2001 33
818    818  3/29/2001 23
819    819  3/30/2001 25
820    820  3/31/2001  3
821    821   4/1/2001  4
822    822   4/2/2001 22
823    823   4/3/2001 33
824    824   4/4/2001 30
825    825   4/5/2001 32
826    826   4/6/2001 24
827    827   4/7/2001  8
828    828   4/8/2001 13
829    829   4/9/2001 51
830    830  4/10/2001 38
831    831  4/11/2001 44
832    832  4/12/2001 49
833    833  4/13/2001 23
834    834  4/14/2001  6
835    835  4/15/2001  7
836    836  4/16/2001 51
837    837  4/17/2001 46
838    838  4/18/2001 41
839    839  4/19/2001 33
840    840  4/20/2001 14
841    841  4/21/2001 12
842    842  4/22/2001  4
843    843  4/23/2001 76
844    844  4/24/2001 40
845    845  4/25/2001 42
846    846  4/26/2001 46
847    847  4/27/2001 32
848    848  4/28/2001  9
849    849  4/29/2001  9
850    850  4/30/2001 39
851    851   5/1/2001 26
852    852   5/2/2001 24
853    853   5/3/2001 22
854    854   5/4/2001 18
855    855   5/5/2001  8
856    856   5/6/2001  6
857    857   5/7/2001 35
858    858   5/8/2001 31
859    859   5/9/2001 24
860    860  5/10/2001 14
861    861  5/11/2001 21
862    862  5/12/2001 13
863    863  5/13/2001 10
864    864  5/14/2001 22
865    865  5/15/2001 35
866    866  5/16/2001 28
867    867  5/17/2001 41
868    868  5/18/2001 26
869    869  5/19/2001 10
870    870  5/20/2001  2
871    871  5/21/2001 29
872    872  5/22/2001 30
873    873  5/23/2001 23
874    874  5/24/2001 34
875    875  5/25/2001 11
876    876  5/26/2001 10
877    877  5/27/2001  4
878    878  5/28/2001  4
879    879  5/29/2001 32
880    880  5/30/2001 23
881    881  5/31/2001 25
882    882   6/1/2001 26
883    883   6/2/2001  5
884    884   6/3/2001  5
885    885   6/4/2001 14
886    886   6/5/2001 24
887    887   6/6/2001 33
888    888   6/7/2001 28
889    889   6/8/2001 12
890    890   6/9/2001  3
891    891  6/10/2001 10
892    892  6/11/2001 32
893    893  6/12/2001 24
894    894  6/13/2001 22
895    895  6/14/2001 27
896    896  6/15/2001 20
897    897  6/16/2001  7
898    898  6/17/2001  9
899    899  6/18/2001 22
900    900  6/19/2001 20
901    901  6/20/2001 24
902    902  6/21/2001 28
903    903  6/22/2001 15
904    904  6/23/2001  1
905    905  6/24/2001  6
906    906  6/25/2001 20
907    907  6/26/2001 19
908    908  6/27/2001 31
909    909  6/28/2001 16
910    910  6/29/2001 19
911    911  6/30/2001  5
912    912   7/1/2001  2
913    913   7/2/2001 23
914    914   7/3/2001 12
915    915   7/4/2001  4
916    916   7/5/2001 18
917    917   7/6/2001 18
918    918   7/7/2001  4
919    919   7/8/2001  4
920    920   7/9/2001 15
921    921  7/10/2001 21
922    922  7/11/2001 29
923    923  7/12/2001 20
924    924  7/13/2001 23
925    925  7/14/2001  4
926    926  7/15/2001  5
927    927  7/16/2001 24
928    928  7/17/2001 25
929    929  7/18/2001 14
930    930  7/19/2001 11
931    931  7/20/2001 16
932    932  7/21/2001  3
933    933  7/22/2001  4
934    934  7/23/2001 21
935    935  7/24/2001 19
936    936  7/25/2001 18
937    937  7/26/2001 17
938    938  7/27/2001 15
939    939  7/28/2001  2
940    940  7/29/2001  6
941    941  7/30/2001 16
942    942  7/31/2001 17
943    943   8/1/2001 21
944    944   8/2/2001 21
945    945   8/3/2001 17
946    946   8/4/2001  6
947    947   8/5/2001  5
948    948   8/6/2001 25
949    949   8/7/2001 14
950    950   8/8/2001 20
951    951   8/9/2001 15
952    952  8/10/2001 19
953    953  8/11/2001  4
954    954  8/12/2001  4
955    955  8/13/2001 12
956    956  8/14/2001 18
957    957  8/15/2001 11
958    958  8/16/2001 14
959    959  8/17/2001 20
960    960  8/18/2001  2
961    961  8/19/2001  3
962    962  8/20/2001 14
963    963  8/21/2001 20
964    964  8/22/2001 22
965    965  8/23/2001 10
966    966  8/24/2001 19
967    967  8/25/2001  1
968    968  8/26/2001  8
969    969  8/27/2001 39
970    970  8/28/2001 23
971    971  8/29/2001 23
972    972  8/30/2001 18
973    973  8/31/2001 26
974    974   9/1/2001  3
975    975   9/2/2001  5
976    976   9/3/2001  7
977    977   9/4/2001 28
978    978   9/5/2001 22
979    979   9/6/2001 22
980    980   9/7/2001 22
981    981   9/8/2001 10
982    982   9/9/2001  2
983    983  9/10/2001 13
984    984  9/11/2001 17
985    985  9/12/2001  9
986    986  9/13/2001 23
987    987  9/14/2001 15
988    988  9/15/2001  3
989    989  9/16/2001  2
990    990  9/17/2001 22
991    991  9/18/2001 17
992    992  9/19/2001 24
993    993  9/20/2001 26
994    994  9/21/2001 15
995    995  9/22/2001  5
996    996  9/23/2001  4
997    997  9/24/2001 26
998    998  9/25/2001 26
999    999  9/26/2001 16
1000  1000  9/27/2001 22
1001  1001  9/28/2001 29
1002  1002  9/29/2001  6
1003  1003  9/30/2001  5
1004  1004  10/1/2001 42
1005  1005  10/2/2001 29
1006  1006  10/3/2001 30
1007  1007  10/4/2001 25
1008  1008  10/5/2001 24
1009  1009  10/6/2001 11
1010  1010  10/7/2001  5
1011  1011  10/8/2001  9
1012  1012  10/9/2001 47
1013  1013 10/10/2001 41
1014  1014 10/11/2001 15
1015  1015 10/12/2001 15
1016  1016 10/13/2001  7
1017  1017 10/14/2001  2
1018  1018 10/15/2001 31
1019  1019 10/16/2001 26
1020  1020 10/17/2001 27
1021  1021 10/18/2001 32
1022  1022 10/19/2001 36
1023  1023 10/20/2001  3
1024  1024 10/21/2001  8
1025  1025 10/22/2001 43
1026  1026 10/23/2001 29
1027  1027 10/24/2001 23
1028  1028 10/25/2001 25
1029  1029 10/26/2001 25
1030  1030 10/27/2001 11
1031  1031 10/28/2001  2
1032  1032 10/29/2001 43
1033  1033 10/30/2001 33
1034  1034 10/31/2001 21
1035  1035  11/1/2001 34
1036  1036  11/2/2001 15
1037  1037  11/3/2001 10
1038  1038  11/4/2001  7
1039  1039  11/5/2001 33
1040  1040  11/6/2001 19
1041  1041  11/7/2001 22
1042  1042  11/8/2001 28
1043  1043  11/9/2001 23
1044  1044 11/10/2001  9
1045  1045 11/11/2001  6
1046  1046 11/12/2001 14
1047  1047 11/13/2001 16
1048  1048 11/14/2001 22
1049  1049 11/15/2001 34
1050  1050 11/16/2001 15
1051  1051 11/17/2001 12
1052  1052 11/18/2001  8
1053  1053 11/19/2001 29
1054  1054 11/20/2001 27
1055  1055 11/21/2001 20
1056  1056 11/22/2001  2
1057  1057 11/23/2001 16
1058  1058 11/24/2001  5
1059  1059 11/25/2001  5
1060  1060 11/26/2001 27
1061  1061 11/27/2001 29
1062  1062 11/28/2001 14
1063  1063 11/29/2001 37
1064  1064 11/30/2001 23
1065  1065  12/1/2001  8
1066  1066  12/2/2001  7
1067  1067  12/3/2001 24
1068  1068  12/4/2001 33
1069  1069  12/5/2001 13
1070  1070  12/6/2001 28
1071  1071  12/7/2001 19
1072  1072  12/8/2001  7
1073  1073  12/9/2001  4
1074  1074 12/10/2001 28
1075  1075 12/11/2001 26
1076  1076 12/12/2001 16
1077  1077 12/13/2001 41
1078  1078 12/14/2001 15
1079  1079 12/15/2001  6
1080  1080 12/16/2001  6
1081  1081 12/17/2001 25
1082  1082 12/18/2001 17
1083  1083 12/19/2001 20
1084  1084 12/20/2001 25
1085  1085 12/21/2001  8
1086  1086 12/22/2001  4
1087  1087 12/23/2001  2
1088  1088 12/24/2001 17
1089  1089 12/25/2001  1
1090  1090 12/26/2001 27
1091  1091 12/27/2001 28
1092  1092 12/28/2001 33
1093  1093 12/29/2001  4
1094  1094 12/30/2001  6
1095  1095 12/31/2001 21
1096  1096   1/1/2002  9
1097  1097   1/2/2002 27
1098  1098   1/3/2002 28
1099  1099   1/4/2002 25
1100  1100   1/5/2002  6
1101  1101   1/6/2002  4
1102  1102   1/7/2002 19
1103  1103   1/8/2002 41
1104  1104   1/9/2002 32
1105  1105  1/10/2002 54
1106  1106  1/11/2002 28
1107  1107  1/12/2002 17
1108  1108  1/13/2002  6
1109  1109  1/14/2002 56
1110  1110  1/15/2002 27
1111  1111  1/16/2002 41
1112  1112  1/17/2002 47
1113  1113  1/18/2002 42
1114  1114  1/19/2002  2
1115  1115  1/20/2002  4
1116  1116  1/21/2002 17
1117  1117  1/22/2002 41
1118  1118  1/23/2002 40
1119  1119  1/24/2002 32
1120  1120  1/25/2002 48
1121  1121  1/26/2002  9
1122  1122  1/27/2002  6
1123  1123  1/28/2002 38
1124  1124  1/29/2002 43
1125  1125  1/30/2002 30
1126  1126  1/31/2002 33
1127  1127   2/1/2002 23
1128  1128   2/2/2002  3
1129  1129   2/3/2002  4
1130  1130   2/4/2002 25
1131  1131   2/5/2002 27
1132  1132   2/6/2002 22
1133  1133   2/7/2002 31
1134  1134   2/8/2002 20
1135  1135   2/9/2002  7
1136  1136  2/10/2002  3
1137  1137  2/11/2002 36
1138  1138  2/12/2002 27
1139  1139  2/13/2002 26
1140  1140  2/14/2002 18
1141  1141  2/15/2002 20
1142  1142  2/16/2002  5
1143  1143  2/17/2002  6
1144  1144  2/18/2002 10
1145  1145  2/19/2002 30
1146  1146  2/20/2002 20
1147  1147  2/21/2002 30
1148  1148  2/22/2002 25
1149  1149  2/23/2002 11
1150  1150  2/24/2002  4
1151  1151  2/25/2002 34
1152  1152  2/26/2002 28
1153  1153  2/27/2002 26
1154  1154  2/28/2002 25
1155  1155   3/1/2002 24
1156  1156   3/2/2002  3
1157  1157   3/3/2002  6
1158  1158   3/4/2002 40
1159  1159   3/5/2002 19
1160  1160   3/6/2002 21
1161  1161   3/7/2002 30
1162  1162   3/8/2002 39
1163  1163   3/9/2002  4
1164  1164  3/10/2002  3
1165  1165  3/11/2002 34
1166  1166  3/12/2002 35
1167  1167  3/13/2002 36
1168  1168  3/14/2002 29
1169  1169  3/15/2002 18
1170  1170  3/16/2002  4
1171  1171  3/17/2002  6
1172  1172  3/18/2002 19
1173  1173  3/19/2002 29
1174  1174  3/20/2002 22
1175  1175  3/21/2002 30
1176  1176  3/22/2002 17
1177  1177  3/23/2002  4
1178  1178  3/24/2002  4
1179  1179  3/25/2002 17
1180  1180  3/26/2002 22
1181  1181  3/27/2002 28
1182  1182  3/28/2002 29
1183  1183  3/29/2002 12
1184  1184  3/30/2002  2
1185  1185  3/31/2002  2
1186  1186   4/1/2002 21
1187  1187   4/2/2002 20
1188  1188   4/3/2002 25
1189  1189   4/4/2002 21
1190  1190   4/5/2002 11
1191  1191   4/6/2002  9
1192  1192   4/7/2002  3
1193  1193   4/8/2002 34
1194  1194   4/9/2002 27
1195  1195  4/10/2002 17
1196  1196  4/11/2002 22
1197  1197  4/12/2002 31
1198  1198  4/13/2002  6
1199  1199  4/14/2002  7
1200  1200  4/15/2002 24
1201  1201  4/16/2002 32
1202  1202  4/17/2002 32
1203  1203  4/18/2002 24
1204  1204  4/19/2002 11
1205  1205  4/20/2002  7
1206  1206  4/21/2002  2
1207  1207  4/22/2002 29
1208  1208  4/23/2002 22
1209  1209  4/24/2002 15
1210  1210  4/25/2002 16
1211  1211  4/26/2002 15
1212  1212  4/27/2002  5
1213  1213  4/28/2002  5
1214  1214  4/29/2002 32
1215  1215  4/30/2002 17
1216  1216   5/1/2002 27
1217  1217   5/2/2002 30
1218  1218   5/3/2002 13
1219  1219   5/4/2002  3
1220  1220   5/5/2002  2
1221  1221   5/6/2002 17
1222  1222   5/7/2002 32
1223  1223   5/8/2002 15
1224  1224   5/9/2002 29
1225  1225  5/10/2002 23
1226  1226  5/11/2002  7
1227  1227  5/12/2002  7
1228  1228  5/13/2002 23
1229  1229  5/14/2002 14
1230  1230  5/15/2002 17
1231  1231  5/16/2002 19
1232  1232  5/17/2002 14
1233  1233  5/18/2002  3
1234  1234  5/19/2002  2
1235  1235  5/20/2002 26
1236  1236  5/21/2002 20
1237  1237  5/22/2002 22
1238  1238  5/23/2002 28
1239  1239  5/24/2002 16
1240  1240  5/25/2002  5
1241  1241  5/26/2002  7
1242  1242  5/27/2002  6
1243  1243  5/28/2002 20
1244  1244  5/29/2002 18
1245  1245  5/30/2002 16
1246  1246  5/31/2002 18
1247  1247   6/1/2002  6
1248  1248   6/2/2002  0
1249  1249   6/3/2002 19
1250  1250   6/4/2002 21
1251  1251   6/5/2002 21
1252  1252   6/6/2002 18
1253  1253   6/7/2002 14
1254  1254   6/8/2002  2
1255  1255   6/9/2002  3
1256  1256  6/10/2002 31
1257  1257  6/11/2002 21
1258  1258  6/12/2002 29
1259  1259  6/13/2002 27
1260  1260  6/14/2002 13
1261  1261  6/15/2002  1
1262  1262  6/16/2002  2
1263  1263  6/17/2002 19
1264  1264  6/18/2002 13
1265  1265  6/19/2002 18
1266  1266  6/20/2002 19
1267  1267  6/21/2002 10
1268  1268  6/22/2002  2
1269  1269  6/23/2002  3
1270  1270  6/24/2002 20
1271  1271  6/25/2002 22
1272  1272  6/26/2002 22
1273  1273  6/27/2002 17
1274  1274  6/28/2002 22
1275  1275  6/29/2002  7
1276  1276  6/30/2002  4
1277  1277   7/1/2002 15
1278  1278   7/2/2002 23
1279  1279   7/3/2002  2
1280  1280   7/4/2002  4
1281  1281   7/5/2002 13
1282  1282   7/6/2002  6
1283  1283   7/7/2002  7
1284  1284   7/8/2002 26
1285  1285   7/9/2002 29
1286  1286  7/10/2002 10
1287  1287  7/11/2002 14
1288  1288  7/12/2002 26
1289  1289  7/13/2002  4
1290  1290  7/14/2002  9
1291  1291  7/15/2002 16
1292  1292  7/16/2002 14
1293  1293  7/17/2002 18
1294  1294  7/18/2002 23
1295  1295  7/19/2002 19
1296  1296  7/20/2002  7
1297  1297  7/21/2002  4
1298  1298  7/22/2002 14
1299  1299  7/23/2002 21
1300  1300  7/24/2002 17
1301  1301  7/25/2002 25
1302  1302  7/26/2002 14
1303  1303  7/27/2002  7
1304  1304  7/28/2002  6
1305  1305  7/29/2002 26
1306  1306  7/30/2002 14
1307  1307  7/31/2002 17
1308  1308   8/1/2002 23
1309  1309   8/2/2002 19
1310  1310   8/3/2002  6
1311  1311   8/4/2002  4
1312  1312   8/5/2002 38
1313  1313   8/6/2002 23
1314  1314   8/7/2002 22
1315  1315   8/8/2002 23
1316  1316   8/9/2002 25
1317  1317  8/10/2002  3
1318  1318  8/11/2002  3
1319  1319  8/12/2002 16
1320  1320  8/13/2002 10
1321  1321  8/14/2002 18
1322  1322  8/15/2002 25
1323  1323  8/16/2002 11
1324  1324  8/17/2002  8
1325  1325  8/18/2002  4
1326  1326  8/19/2002 21
1327  1327  8/20/2002 27
1328  1328  8/21/2002 15
1329  1329  8/22/2002 16
1330  1330  8/23/2002 30
1331  1331  8/24/2002  6
1332  1332  8/25/2002  8
1333  1333  8/26/2002 22
1334  1334  8/27/2002 18
1335  1335  8/28/2002  9
1336  1336  8/29/2002 18
1337  1337  8/30/2002 13
1338  1338  8/31/2002  1
1339  1339   9/1/2002  5
1340  1340   9/2/2002  8
1341  1341   9/3/2002 14
1342  1342   9/4/2002 31
1343  1343   9/5/2002 40
1344  1344   9/6/2002 20
1345  1345   9/7/2002  7
1346  1346   9/8/2002  5
1347  1347   9/9/2002 29
1348  1348  9/10/2002 16
1349  1349  9/11/2002 22
1350  1350  9/12/2002 19
1351  1351  9/13/2002 27
1352  1352  9/14/2002  6
1353  1353  9/15/2002  6
1354  1354  9/16/2002 28
1355  1355  9/17/2002 28
1356  1356  9/18/2002 12
1357  1357  9/19/2002 23
1358  1358  9/20/2002  8
1359  1359  9/21/2002  5
1360  1360  9/22/2002  1
1361  1361  9/23/2002 13
1362  1362  9/24/2002 20
1363  1363  9/25/2002 16
1364  1364  9/26/2002 12
1365  1365  9/27/2002 25
1366  1366  9/28/2002  2
1367  1367  9/29/2002  4
1368  1368  9/30/2002 49
1369  1369  10/1/2002 10
1370  1370  10/2/2002 38
1371  1371  10/3/2002 12
1372  1372  10/4/2002 25
1373  1373  10/5/2002  5
1374  1374  10/6/2002  6
1375  1375  10/7/2002 34
1376  1376  10/8/2002 18
1377  1377  10/9/2002 26
1378  1378 10/10/2002 29
1379  1379 10/11/2002 21
1380  1380 10/12/2002 17
1381  1381 10/13/2002 11
1382  1382 10/14/2002  9
1383  1383 10/15/2002 23
1384  1384 10/16/2002 28
1385  1385 10/17/2002 31
1386  1386 10/18/2002 23
1387  1387 10/19/2002  2
1388  1388 10/20/2002  3
1389  1389 10/21/2002 30
1390  1390 10/22/2002 32
1391  1391 10/23/2002 38
1392  1392 10/24/2002 23
1393  1393 10/25/2002 16
1394  1394 10/26/2002 12
1395  1395 10/27/2002  6
1396  1396 10/28/2002 35
1397  1397 10/29/2002 24
1398  1398 10/30/2002 17
1399  1399 10/31/2002 26
1400  1400  11/1/2002 21
1401  1401  11/2/2002  9
1402  1402  11/3/2002  5
1403  1403  11/4/2002 47
1404  1404  11/5/2002 24
1405  1405  11/6/2002 25
1406  1406  11/7/2002 21
1407  1407  11/8/2002 18
1408  1408  11/9/2002  4
1409  1409 11/10/2002  7
1410  1410 11/11/2002 15
1411  1411 11/12/2002 40
1412  1412 11/13/2002 37
1413  1413 11/14/2002 31
1414  1414 11/15/2002 21
1415  1415 11/16/2002  9
1416  1416 11/17/2002  3
1417  1417 11/18/2002 23
1418  1418 11/19/2002 38
1419  1419 11/20/2002 28
1420  1420 11/21/2002 35
1421  1421 11/22/2002 20
1422  1422 11/23/2002  9
1423  1423 11/24/2002  4
1424  1424 11/25/2002 54
1425  1425 11/26/2002 24
1426  1426 11/27/2002 27
1427  1427 11/28/2002  2
1428  1428 11/29/2002 13
1429  1429 11/30/2002  5
1430  1430  12/1/2002  6
1431  1431  12/2/2002 35
1432  1432  12/3/2002 23
1433  1433  12/4/2002 39
1434  1434  12/5/2002 14
1435  1435  12/6/2002 18
1436  1436  12/7/2002  7
1437  1437  12/8/2002  2
1438  1438  12/9/2002 18
1439  1439 12/10/2002 35
1440  1440 12/11/2002 17
1441  1441 12/12/2002 30
1442  1442 12/13/2002 23
1443  1443 12/14/2002 13
1444  1444 12/15/2002  3
1445  1445 12/16/2002 24
1446  1446 12/17/2002 24
1447  1447 12/18/2002 27
1448  1448 12/19/2002 29
1449  1449 12/20/2002 16
1450  1450 12/21/2002  2
1451  1451 12/22/2002  4
1452  1452 12/23/2002 30
1453  1453 12/24/2002 15
1454  1454 12/25/2002  0
1455  1455 12/26/2002 30
1456  1456 12/27/2002 16
1457  1457 12/28/2002 10
1458  1458 12/29/2002  7
1459  1459 12/30/2002 27
1460  1460 12/31/2002 21
1461  1461   1/1/2003  5
1462  1462   1/2/2003 38
1463  1463   1/3/2003 17
1464  1464   1/4/2003  8
1465  1465   1/5/2003  6
1466  1466   1/6/2003 44
1467  1467   1/7/2003 43
1468  1468   1/8/2003 58
1469  1469   1/9/2003 55
1470  1470  1/10/2003 18
1471  1471  1/11/2003 10
1472  1472  1/12/2003  6
1473  1473  1/13/2003 47
1474  1474  1/14/2003 27
1475  1475  1/15/2003 27
1476  1476  1/16/2003 28
1477  1477  1/17/2003 12
1478  1478  1/18/2003  7
1479  1479  1/19/2003  1
1480  1480  1/20/2003 12
1481  1481  1/21/2003 23
1482  1482  1/22/2003 29
1483  1483  1/23/2003 54
1484  1484  1/24/2003 30
1485  1485  1/25/2003  7
1486  1486  1/26/2003  4
1487  1487  1/27/2003 31
1488  1488  1/28/2003 36
1489  1489  1/29/2003 39
1490  1490  1/30/2003 53
1491  1491  1/31/2003 30
1492  1492   2/1/2003  3
1493  1493   2/2/2003  8
1494  1494   2/3/2003 30
1495  1495   2/4/2003 29
1496  1496   2/5/2003 27
1497  1497   2/6/2003 46
1498  1498   2/7/2003  9
1499  1499   2/8/2003  5
1500  1500   2/9/2003  9
1501  1501  2/10/2003 48
1502  1502  2/11/2003 42
1503  1503  2/12/2003 38
1504  1504  2/13/2003 34
1505  1505  2/14/2003 30
1506  1506  2/15/2003  8
1507  1507  2/16/2003  1
1508  1508  2/17/2003  0
1509  1509  2/18/2003  2
1510  1510  2/19/2003 18
1511  1511  2/20/2003 35
1512  1512  2/21/2003 25
1513  1513  2/22/2003 12
1514  1514  2/23/2003  6
1515  1515  2/24/2003 39
1516  1516  2/25/2003 25
1517  1517  2/26/2003 33
1518  1518  2/27/2003 55
1519  1519  2/28/2003 14
1520  1520   3/1/2003  7
1521  1521   3/2/2003  7
1522  1522   3/3/2003 30
1523  1523   3/4/2003 22
1524  1524   3/5/2003 19
1525  1525   3/6/2003 55
1526  1526   3/7/2003 21
1527  1527   3/8/2003  4
1528  1528   3/9/2003  7
1529  1529  3/10/2003 30
1530  1530  3/11/2003 23
1531  1531  3/12/2003 37
1532  1532  3/13/2003 28
1533  1533  3/14/2003 31
1534  1534  3/15/2003 11
1535  1535  3/16/2003  6
1536  1536  3/17/2003 29
1537  1537  3/18/2003 20
1538  1538  3/19/2003 40
1539  1539  3/20/2003 39
1540  1540  3/21/2003 44
1541  1541  3/22/2003  7
1542  1542  3/23/2003  1
1543  1543  3/24/2003 48
1544  1544  3/25/2003 19
1545  1545  3/26/2003 54
1546  1546  3/27/2003 33
1547  1547  3/28/2003 17
1548  1548  3/29/2003  5
1549  1549  3/30/2003 11
1550  1550  3/31/2003 33
1551  1551   4/1/2003 24
1552  1552   4/2/2003 24
1553  1553   4/3/2003 26
1554  1554   4/4/2003 15
1555  1555   4/5/2003  9
1556  1556   4/6/2003  5
1557  1557   4/7/2003 20
1558  1558   4/8/2003 44
1559  1559   4/9/2003 39
1560  1560  4/10/2003 29
1561  1561  4/11/2003 15
1562  1562  4/12/2003  2
1563  1563  4/13/2003  5
1564  1564  4/14/2003 44
1565  1565  4/15/2003 20
1566  1566  4/16/2003 31
1567  1567  4/17/2003 21
1568  1568  4/18/2003 32
1569  1569  4/19/2003  3
1570  1570  4/20/2003  4
1571  1571  4/21/2003 38
1572  1572  4/22/2003 26
1573  1573  4/23/2003 13
1574  1574  4/24/2003 23
1575  1575  4/25/2003 18
1576  1576  4/26/2003  6
1577  1577  4/27/2003  1
1578  1578  4/28/2003 21
1579  1579  4/29/2003 25
1580  1580  4/30/2003 31
1581  1581   5/1/2003 36
1582  1582   5/2/2003 18
1583  1583   5/3/2003  9
1584  1584   5/4/2003 11
1585  1585   5/5/2003 26
1586  1586   5/6/2003 30
1587  1587   5/7/2003 19
1588  1588   5/8/2003 36
1589  1589   5/9/2003 15
1590  1590  5/10/2003  2
1591  1591  5/11/2003  9
1592  1592  5/12/2003 21
1593  1593  5/13/2003 34
1594  1594  5/14/2003 28
1595  1595  5/15/2003 38
1596  1596  5/16/2003 23
1597  1597  5/17/2003  2
1598  1598  5/18/2003  4
1599  1599  5/19/2003 32
1600  1600  5/20/2003 20
1601  1601  5/21/2003 23
1602  1602  5/22/2003 23
1603  1603  5/23/2003 22
1604  1604  5/24/2003  3
1605  1605  5/25/2003  7
1606  1606  5/26/2003  8
1607  1607  5/27/2003 31
1608  1608  5/28/2003 29
1609  1609  5/29/2003 31
1610  1610  5/30/2003 27
1611  1611  5/31/2003  7
1612  1612   6/1/2003  5
1613  1613   6/2/2003 25
1614  1614   6/3/2003 16
1615  1615   6/4/2003 46
1616  1616   6/5/2003 25
1617  1617   6/6/2003 23
1618  1618   6/7/2003  9
1619  1619   6/8/2003  3
1620  1620   6/9/2003 36
1621  1621  6/10/2003 21
1622  1622  6/11/2003 36
1623  1623  6/12/2003 26
1624  1624  6/13/2003 19
1625  1625  6/14/2003  7
1626  1626  6/15/2003  4
1627  1627  6/16/2003 15
1628  1628  6/17/2003 42
1629  1629  6/18/2003 12
1630  1630  6/19/2003 17
1631  1631  6/20/2003 14
1632  1632  6/21/2003 11
1633  1633  6/22/2003  5
1634  1634  6/23/2003 20
1635  1635  6/24/2003 35
1636  1636  6/25/2003 33
1637  1637  6/26/2003 24
1638  1638  6/27/2003 18
1639  1639  6/28/2003  7
1640  1640  6/29/2003  7
1641  1641  6/30/2003 24
1642  1642   7/1/2003 35
1643  1643   7/2/2003 27
1644  1644   7/3/2003 17
1645  1645   7/4/2003 10
1646  1646   7/5/2003  4
1647  1647   7/6/2003  1
1648  1648   7/7/2003 30
1649  1649   7/8/2003 36
1650  1650   7/9/2003 25
1651  1651  7/10/2003 24
1652  1652  7/11/2003 29
1653  1653  7/12/2003  6
1654  1654  7/13/2003  4
1655  1655  7/14/2003 23
1656  1656  7/15/2003 22
1657  1657  7/16/2003 30
1658  1658  7/17/2003 21
1659  1659  7/18/2003 19
1660  1660  7/19/2003  7
1661  1661  7/20/2003  2
1662  1662  7/21/2003 36
1663  1663  7/22/2003 26
1664  1664  7/23/2003 36
1665  1665  7/24/2003 15
1666  1666  7/25/2003 21
1667  1667  7/26/2003  6
1668  1668  7/27/2003  2
1669  1669  7/28/2003 23
1670  1670  7/29/2003 16
1671  1671  7/30/2003 19
1672  1672  7/31/2003 38
1673  1673   8/1/2003 19
1674  1674   8/2/2003  1
1675  1675   8/3/2003  2
1676  1676   8/4/2003 24
1677  1677   8/5/2003 31
1678  1678   8/6/2003 15
1679  1679   8/7/2003 15
1680  1680   8/8/2003 18
1681  1681   8/9/2003  5
1682  1682  8/10/2003  3
1683  1683  8/11/2003 18
1684  1684  8/12/2003 23
1685  1685  8/13/2003 23
1686  1686  8/14/2003 28
1687  1687  8/15/2003 10
1688  1688  8/16/2003  2
1689  1689  8/17/2003  4
1690  1690  8/18/2003 24
1691  1691  8/19/2003 25
1692  1692  8/20/2003 16
1693  1693  8/21/2003 13
1694  1694  8/22/2003 15
1695  1695  8/23/2003  4
1696  1696  8/24/2003  3
1697  1697  8/25/2003 24
1698  1698  8/26/2003 22
1699  1699  8/27/2003 31
1700  1700  8/28/2003 22
1701  1701  8/29/2003 10
1702  1702  8/30/2003  4
1703  1703  8/31/2003  6
1704  1704   9/1/2003  5
1705  1705   9/2/2003 33
1706  1706   9/3/2003 30
1707  1707   9/4/2003 13
1708  1708   9/5/2003 10
1709  1709   9/6/2003  9
1710  1710   9/7/2003  2
1711  1711   9/8/2003 23
1712  1712   9/9/2003 30
1713  1713  9/10/2003 35
1714  1714  9/11/2003 29
1715  1715  9/12/2003 28
1716  1716  9/13/2003 10
1717  1717  9/14/2003 13
1718  1718  9/15/2003 33
1719  1719  9/16/2003 39
1720  1720  9/17/2003 33
1721  1721  9/18/2003 26
1722  1722  9/19/2003 11
1723  1723  9/20/2003 15
1724  1724  9/21/2003  5
1725  1725  9/22/2003 40
1726  1726  9/23/2003 30
1727  1727  9/24/2003 38
1728  1728  9/25/2003 42
1729  1729  9/26/2003 36
1730  1730  9/27/2003  9
1731  1731  9/28/2003  8
1732  1732  9/29/2003 43
1733  1733  9/30/2003 47
1734  1734  10/1/2003 27
1735  1735  10/2/2003 22
1736  1736  10/3/2003 17
1737  1737  10/4/2003 13
1738  1738  10/5/2003  6
1739  1739  10/6/2003 26
1740  1740  10/7/2003 47
1741  1741  10/8/2003 40
1742  1742  10/9/2003 29
1743  1743 10/10/2003 45
1744  1744 10/11/2003  6
1745  1745 10/12/2003  9
1746  1746 10/13/2003 23
1747  1747 10/14/2003 34
1748  1748 10/15/2003 34
1749  1749 10/16/2003 29
1750  1750 10/17/2003 37
1751  1751 10/18/2003  5
1752  1752 10/19/2003  3
1753  1753 10/20/2003 55
1754  1754 10/21/2003 31
1755  1755 10/22/2003 42
1756  1756 10/23/2003 19
1757  1757 10/24/2003 24
1758  1758 10/25/2003  6
1759  1759 10/26/2003  5
1760  1760 10/27/2003 39
1761  1761 10/28/2003 39
1762  1762 10/29/2003 29
1763  1763 10/30/2003 14
1764  1764 10/31/2003 27
1765  1765  11/1/2003  5
1766  1766  11/2/2003  7
1767  1767  11/3/2003 26
1768  1768  11/4/2003 42
1769  1769  11/5/2003 33
1770  1770  11/6/2003 25
1771  1771  11/7/2003 26
1772  1772  11/8/2003  6
1773  1773  11/9/2003  2
1774  1774 11/10/2003 40
1775  1775 11/11/2003  6
1776  1776 11/12/2003 36
1777  1777 11/13/2003 22
1778  1778 11/14/2003 25
1779  1779 11/15/2003  4
1780  1780 11/16/2003  1
1781  1781 11/17/2003 22
1782  1782 11/18/2003 45
1783  1783 11/19/2003 56
1784  1784 11/20/2003 57
1785  1785 11/21/2003 45
1786  1786 11/22/2003  6
1787  1787 11/23/2003  5
1788  1788 11/24/2003 54
1789  1789 11/25/2003 42
1790  1790 11/26/2003 46
1791  1791 11/27/2003  6
1792  1792 11/28/2003 17
1793  1793 11/29/2003  8
1794  1794 11/30/2003 12
1795  1795  12/1/2003 50
1796  1796  12/2/2003 39
1797  1797  12/3/2003 61
1798  1798  12/4/2003 49
1799  1799  12/5/2003 28
1800  1800  12/6/2003  3
1801  1801  12/7/2003  7
1802  1802  12/8/2003 78
1803  1803  12/9/2003 56
1804  1804 12/10/2003 54
1805  1805 12/11/2003 46
1806  1806 12/12/2003 42
1807  1807 12/13/2003  8
1808  1808 12/14/2003  8
1809  1809 12/15/2003 71
1810  1810 12/16/2003 47
1811  1811 12/17/2003 53
1812  1812 12/18/2003 46
1813  1813 12/19/2003 46
1814  1814 12/20/2003  6
1815  1815 12/21/2003  6
1816  1816 12/22/2003 63
1817  1817 12/23/2003 48
1818  1818 12/24/2003 21
1819  1819 12/25/2003  8
1820  1820 12/26/2003 23
1821  1821 12/27/2003 12
1822  1822 12/28/2003 12
1823  1823 12/29/2003 42
1824  1824 12/30/2003 45
1825  1825 12/31/2003 28
1826  1826   1/1/2004 12
1827  1827   1/2/2004 31
1828  1828   1/3/2004 22
1829  1829   1/4/2004  8
1830  1830   1/5/2004 53
1831  1831   1/6/2004 64
1832  1832   1/7/2004 65
1833  1833   1/8/2004 51
1834  1834   1/9/2004 39
1835  1835  1/10/2004  9
1836  1836  1/11/2004  8
1837  1837  1/12/2004 42
1838  1838  1/13/2004 73
1839  1839  1/14/2004 48
1840  1840  1/15/2004 38
1841  1841  1/16/2004 37
1842  1842  1/17/2004  9
1843  1843  1/18/2004  9
1844  1844  1/19/2004 17
1845  1845  1/20/2004 25
1846  1846  1/21/2004 45
1847  1847  1/22/2004 54
1848  1848  1/23/2004 34
1849  1849  1/24/2004 10
1850  1850  1/25/2004  3
1851  1851  1/26/2004 23
1852  1852  1/27/2004 23
1853  1853  1/28/2004 27
1854  1854  1/29/2004 52
1855  1855  1/30/2004 41
1856  1856  1/31/2004  7
1857  1857   2/1/2004  3
1858  1858   2/2/2004 48
1859  1859   2/3/2004 53
1860  1860   2/4/2004 38
1861  1861   2/5/2004 71
1862  1862   2/6/2004 24
1863  1863   2/7/2004  8
1864  1864   2/8/2004  9
1865  1865   2/9/2004 34
1866  1866  2/10/2004 71
1867  1867  2/11/2004 42
1868  1868  2/12/2004 40
1869  1869  2/13/2004 31
1870  1870  2/14/2004  6
1871  1871  2/15/2004  7
1872  1872  2/16/2004 14
1873  1873  2/17/2004 32
1874  1874  2/18/2004 61
1875  1875  2/19/2004 47
1876  1876  2/20/2004 33
1877  1877  2/21/2004 12
1878  1878  2/22/2004 14
1879  1879  2/23/2004 55
1880  1880  2/24/2004 45
1881  1881  2/25/2004 37
1882  1882  2/26/2004 44
1883  1883  2/27/2004 20
1884  1884  2/28/2004 12
1885  1885  2/29/2004 19
1886  1886   3/1/2004 37
1887  1887   3/2/2004 44
1888  1888   3/3/2004 43
1889  1889   3/4/2004 35
1890  1890   3/5/2004 39
1891  1891   3/6/2004 10
1892  1892   3/7/2004  4
1893  1893   3/8/2004 26
1894  1894   3/9/2004 46
1895  1895  3/10/2004 46
1896  1896  3/11/2004 51
1897  1897  3/12/2004 31
1898  1898  3/13/2004 12
1899  1899  3/14/2004  7
1900  1900  3/15/2004 41
1901  1901  3/16/2004 47
1902  1902  3/17/2004 41
1903  1903  3/18/2004 28
1904  1904  3/19/2004 18
1905  1905  3/20/2004  9
1906  1906  3/21/2004  6
1907  1907  3/22/2004 34
1908  1908  3/23/2004 31
1909  1909  3/24/2004 43
1910  1910  3/25/2004 43
1911  1911  3/26/2004 33
1912  1912  3/27/2004 12
1913  1913  3/28/2004  6
1914  1914  3/29/2004 46
1915  1915  3/30/2004 24
1916  1916  3/31/2004 32
1917  1917   4/1/2004 29
1918  1918   4/2/2004 27
1919  1919   4/3/2004  4
1920  1920   4/4/2004  4
1921  1921   4/5/2004 17
1922  1922   4/6/2004 34
1923  1923   4/7/2004 49
1924  1924   4/8/2004 37
1925  1925   4/9/2004 29
1926  1926  4/10/2004  7
1927  1927  4/11/2004  7
1928  1928  4/12/2004 29
1929  1929  4/13/2004 27
1930  1930  4/14/2004 37
1931  1931  4/15/2004 48
1932  1932  4/16/2004 35
1933  1933  4/17/2004 16
1934  1934  4/18/2004  6
1935  1935  4/19/2004 40
1936  1936  4/20/2004 33
1937  1937  4/21/2004 21
1938  1938  4/22/2004 33
1939  1939  4/23/2004 22
1940  1940  4/24/2004  3
1941  1941  4/25/2004  4
1942  1942  4/26/2004 41
1943  1943  4/27/2004 18
1944  1944  4/28/2004 42
1945  1945  4/29/2004 16
1946  1946  4/30/2004 30
1947  1947   5/1/2004 16
1948  1948   5/2/2004  7
1949  1949   5/3/2004 29
1950  1950   5/4/2004 35
1951  1951   5/5/2004 26
1952  1952   5/6/2004 61
1953  1953   5/7/2004 25
1954  1954   5/8/2004  6
1955  1955   5/9/2004  9
1956  1956  5/10/2004 41
1957  1957  5/11/2004 31
1958  1958  5/12/2004 42
1959  1959  5/13/2004 41
1960  1960  5/14/2004 23
1961  1961  5/15/2004  8
1962  1962  5/16/2004  2
1963  1963  5/17/2004 21
1964  1964  5/18/2004 34
1965  1965  5/19/2004 26
1966  1966  5/20/2004 41
1967  1967  5/21/2004 23
1968  1968  5/22/2004  2
1969  1969  5/23/2004  2
1970  1970  5/24/2004 36
1971  1971  5/25/2004 20
1972  1972  5/26/2004 26
1973  1973  5/27/2004 26
1974  1974  5/28/2004 24
1975  1975  5/29/2004  2
1976  1976  5/30/2004  9
1977  1977  5/31/2004  4
1978  1978   6/1/2004 23
1979  1979   6/2/2004 31
1980  1980   6/3/2004 27
1981  1981   6/4/2004 22
1982  1982   6/5/2004  3
1983  1983   6/6/2004  4
1984  1984   6/7/2004 46
1985  1985   6/8/2004 26
1986  1986   6/9/2004 16
1987  1987  6/10/2004 38
1988  1988  6/11/2004 23
1989  1989  6/12/2004 12
1990  1990  6/13/2004 11
1991  1991  6/14/2004 41
1992  1992  6/15/2004 28
1993  1993  6/16/2004 36
1994  1994  6/17/2004 29
1995  1995  6/18/2004 22
1996  1996  6/19/2004  7
1997  1997  6/20/2004  6
1998  1998  6/21/2004 29
1999  1999  6/22/2004 48
2000  2000  6/23/2004 27
2001  2001  6/24/2004 33
2002  2002  6/25/2004 26
2003  2003  6/26/2004  4
2004  2004  6/27/2004  7
2005  2005  6/28/2004 34
2006  2006  6/29/2004 39
2007  2007  6/30/2004 28
2008  2008   7/1/2004 41
2009  2009   7/2/2004 19
2010  2010   7/3/2004  6
2011  2011   7/4/2004  6
2012  2012   7/5/2004  8
2013  2013   7/6/2004 32
2014  2014   7/7/2004 31
2015  2015   7/8/2004 33
2016  2016   7/9/2004 15
2017  2017  7/10/2004  7
2018  2018  7/11/2004  5
2019  2019  7/12/2004 24
2020  2020  7/13/2004 38
2021  2021  7/14/2004 37
2022  2022  7/15/2004 29
2023  2023  7/16/2004 27
2024  2024  7/17/2004  8
2025  2025  7/18/2004  2
2026  2026  7/19/2004 33
2027  2027  7/20/2004 44
2028  2028  7/21/2004 22
2029  2029  7/22/2004 26
2030  2030  7/23/2004 26
2031  2031  7/24/2004  4
2032  2032  7/25/2004  8
2033  2033  7/26/2004 26
2034  2034  7/27/2004 27
2035  2035  7/28/2004 27
2036  2036  7/29/2004 36
2037  2037  7/30/2004 31
2038  2038  7/31/2004  8
2039  2039   8/1/2004  4
2040  2040   8/2/2004 40
2041  2041   8/3/2004 24
2042  2042   8/4/2004 34
2043  2043   8/5/2004 31
2044  2044   8/6/2004 32
2045  2045   8/7/2004 12
2046  2046   8/8/2004 10
2047  2047   8/9/2004 24
2048  2048  8/10/2004 25
2049  2049  8/11/2004 27
2050  2050  8/12/2004 27
2051  2051  8/13/2004 27
2052  2052  8/14/2004  2
2053  2053  8/15/2004  1
2054  2054  8/16/2004 49
2055  2055  8/17/2004 29
2056  2056  8/18/2004 13
2057  2057  8/19/2004 38
2058  2058  8/20/2004 25
2059  2059  8/21/2004  1
2060  2060  8/22/2004  3
2061  2061  8/23/2004 35
2062  2062  8/24/2004 30
2063  2063  8/25/2004 27
2064  2064  8/26/2004 57
2065  2065  8/27/2004 22
2066  2066  8/28/2004  6
2067  2067  8/29/2004  1
2068  2068  8/30/2004 29
2069  2069  8/31/2004 45
2070  2070   9/1/2004 36
2071  2071   9/2/2004 45
2072  2072   9/3/2004 24
2073  2073   9/4/2004  4
2074  2074   9/5/2004  7
2075  2075   9/6/2004 11
2076  2076   9/7/2004 43
2077  2077   9/8/2004 32
2078  2078   9/9/2004 38
2079  2079  9/10/2004 38
2080  2080  9/11/2004  4
2081  2081  9/12/2004 10
2082  2082  9/13/2004 25
2083  2083  9/14/2004 22
2084  2084  9/15/2004 41
2085  2085  9/16/2004 37
2086  2086  9/17/2004 27
2087  2087  9/18/2004  5
2088  2088  9/19/2004  8
2089  2089  9/20/2004 54
2090  2090  9/21/2004 47
2091  2091  9/22/2004 27
2092  2092  9/23/2004 52
2093  2093  9/24/2004 20
2094  2094  9/25/2004 13
2095  2095  9/26/2004  4
2096  2096  9/27/2004 34
2097  2097  9/28/2004 39
2098  2098  9/29/2004 33
2099  2099  9/30/2004 47
2100  2100  10/1/2004 35
2101  2101  10/2/2004  8
2102  2102  10/3/2004  8
2103  2103  10/4/2004 44
2104  2104  10/5/2004 56
2105  2105  10/6/2004 45
2106  2106  10/7/2004 47
2107  2107  10/8/2004 29
2108  2108  10/9/2004  5
2109  2109 10/10/2004  3
2110  2110 10/11/2004  8
2111  2111 10/12/2004 35
2112  2112 10/13/2004 48
2113  2113 10/14/2004 45
2114  2114 10/15/2004 41
2115  2115 10/16/2004  7
2116  2116 10/17/2004 15
2117  2117 10/18/2004 35
2118  2118 10/19/2004 52
2119  2119 10/20/2004 41
2120  2120 10/21/2004 41
2121  2121 10/22/2004 27
2122  2122 10/23/2004 18
2123  2123 10/24/2004  3
2124  2124 10/25/2004 58
2125  2125 10/26/2004 59
2126  2126 10/27/2004 30
2127  2127 10/28/2004 53
2128  2128 10/29/2004 43
2129  2129 10/30/2004 14
2130  2130 10/31/2004  7
2131  2131  11/1/2004 38
2132  2132  11/2/2004 49
2133  2133  11/3/2004 41
2134  2134  11/4/2004 45
2135  2135  11/5/2004 28
2136  2136  11/6/2004 13
2137  2137  11/7/2004  8
2138  2138  11/8/2004 57
2139  2139  11/9/2004 43
2140  2140 11/10/2004 46
2141  2141 11/11/2004 12
2142  2142 11/12/2004 24
2143  2143 11/13/2004  6
2144  2144 11/14/2004  3
2145  2145 11/15/2004 51
2146  2146 11/16/2004 38
2147  2147 11/17/2004 40
2148  2148 11/18/2004 38
2149  2149 11/19/2004 35
2150  2150 11/20/2004 12
2151  2151 11/21/2004  4
2152  2152 11/22/2004 58
2153  2153 11/23/2004 46
2154  2154 11/24/2004 42
2155  2155 11/25/2004  7
2156  2156 11/26/2004 22
2157  2157 11/27/2004 11
2158  2158 11/28/2004  9
2159  2159 11/29/2004 33
2160  2160 11/30/2004 43
2161  2161  12/1/2004 42
2162  2162  12/2/2004 54
2163  2163  12/3/2004 26
2164  2164  12/4/2004 14
2165  2165  12/5/2004  7
2166  2166  12/6/2004 42
2167  2167  12/7/2004 51
2168  2168  12/8/2004 30
2169  2169  12/9/2004 35
2170  2170 12/10/2004 34
2171  2171 12/11/2004  8
2172  2172 12/12/2004  7
2173  2173 12/13/2004 30
2174  2174 12/14/2004 37
2175  2175 12/15/2004 50
2176  2176 12/16/2004 34
2177  2177 12/17/2004 28
2178  2178 12/18/2004  5
2179  2179 12/19/2004  2
2180  2180 12/20/2004 39
2181  2181 12/21/2004 35
2182  2182 12/22/2004 30
2183  2183 12/23/2004 25
2184  2184 12/24/2004  9
2185  2185 12/25/2004  2
2186  2186 12/26/2004  9
2187  2187 12/27/2004 38
2188  2188 12/28/2004 56
2189  2189 12/29/2004 25
2190  2190 12/30/2004 46
2191  2191 12/31/2004  8
2192  2192   1/1/2005  9
2193  2193   1/2/2005 12
2194  2194   1/3/2005 73
2195  2195   1/4/2005 60
2196  2196   1/5/2005 53
2197  2197   1/6/2005 62
2198  2198   1/7/2005 42
2199  2199   1/8/2005 10
2200  2200   1/9/2005 16
2201  2201  1/10/2005 45
2202  2202  1/11/2005 63
2203  2203  1/12/2005 56
2204  2204  1/13/2005 55
2205  2205  1/14/2005 41
2206  2206  1/15/2005  7
2207  2207  1/16/2005  8
2208  2208  1/17/2005 18
2209  2209  1/18/2005 66
2210  2210  1/19/2005 66
2211  2211  1/20/2005 42
2212  2212  1/21/2005 38
2213  2213  1/22/2005 11
2214  2214  1/23/2005  6
2215  2215  1/24/2005 67
2216  2216  1/25/2005 63
2217  2217  1/26/2005 54
2218  2218  1/27/2005 39
2219  2219  1/28/2005 74
2220  2220  1/29/2005 21
2221  2221  1/30/2005  8
2222  2222  1/31/2005 45
2223  2223   2/1/2005 61
2224  2224   2/2/2005 55
2225  2225   2/3/2005 68
2226  2226   2/4/2005 28
2227  2227   2/5/2005 17
2228  2228   2/6/2005  6
2229  2229   2/7/2005 49
2230  2230   2/8/2005 27
2231  2231   2/9/2005 73
2232  2232  2/10/2005 63
2233  2233  2/11/2005 44
2234  2234  2/12/2005 18
2235  2235  2/13/2005  8
2236  2236  2/14/2005 51
2237  2237  2/15/2005 49
2238  2238  2/16/2005 68
2239  2239  2/17/2005 64
2240  2240  2/18/2005 50
2241  2241  2/19/2005 15
2242  2242  2/20/2005 10
2243  2243  2/21/2005  8
2244  2244  2/22/2005 49
2245  2245  2/23/2005 50
2246  2246  2/24/2005 41
2247  2247  2/25/2005 34
2248  2248  2/26/2005 13
2249  2249  2/27/2005 19
2250  2250  2/28/2005 41
2251  2251   3/1/2005 66
2252  2252   3/2/2005 47
2253  2253   3/3/2005 61
2254  2254   3/4/2005 22
2255  2255   3/5/2005 17
2256  2256   3/6/2005  6
2257  2257   3/7/2005 50
2258  2258   3/8/2005 38
2259  2259   3/9/2005 50
2260  2260  3/10/2005 52
2261  2261  3/11/2005 42
2262  2262  3/12/2005 13
2263  2263  3/13/2005  3
2264  2264  3/14/2005 47
2265  2265  3/15/2005 29
2266  2266  3/16/2005 55
2267  2267  3/17/2005 64
2268  2268  3/18/2005 29
2269  2269  3/19/2005 10
2270  2270  3/20/2005  9
2271  2271  3/21/2005 64
2272  2272  3/22/2005 40
2273  2273  3/23/2005 51
2274  2274  3/24/2005 41
2275  2275  3/25/2005 27
2276  2276  3/26/2005  6
2277  2277  3/27/2005  7
2278  2278  3/28/2005 56
2279  2279  3/29/2005 42
2280  2280  3/30/2005 52
2281  2281  3/31/2005 50
2282  2282   4/1/2005 37
2283  2283   4/2/2005  5
2284  2284   4/3/2005 10
2285  2285   4/4/2005 27
2286  2286   4/5/2005 45
2287  2287   4/6/2005 34
2288  2288   4/7/2005 53
2289  2289   4/8/2005 44
2290  2290   4/9/2005  7
2291  2291  4/10/2005  9
2292  2292  4/11/2005 53
2293  2293  4/12/2005 24
2294  2294  4/13/2005 21
2295  2295  4/14/2005 30
2296  2296  4/15/2005 19
2297  2297  4/16/2005  6
2298  2298  4/17/2005  5
2299  2299  4/18/2005 33
2300  2300  4/19/2005 34
2301  2301  4/20/2005 41
2302  2302  4/21/2005 45
2303  2303  4/22/2005 30
2304  2304  4/23/2005  4
2305  2305  4/24/2005  3
2306  2306  4/25/2005 53
2307  2307  4/26/2005 42
2308  2308  4/27/2005 46
2309  2309  4/28/2005 43
2310  2310  4/29/2005 22
2311  2311  4/30/2005  5
2312  2312   5/1/2005  0
2313  2313   5/2/2005 22
2314  2314   5/3/2005 32
2315  2315   5/4/2005 55
2316  2316   5/5/2005 25
2317  2317   5/6/2005 33
2318  2318   5/7/2005  4
2319  2319   5/8/2005 10
2320  2320   5/9/2005 25
2321  2321  5/10/2005 27
2322  2322  5/11/2005 52
2323  2323  5/12/2005 39
2324  2324  5/13/2005 23
2325  2325  5/14/2005  5
2326  2326  5/15/2005  7
2327  2327  5/16/2005 54
2328  2328  5/17/2005 37
2329  2329  5/18/2005 18
2330  2330  5/19/2005 31
2331  2331  5/20/2005 20
2332  2332  5/21/2005 14
2333  2333  5/22/2005  4
2334  2334  5/23/2005 29
2335  2335  5/24/2005 28
2336  2336  5/25/2005 38
2337  2337  5/26/2005 24
2338  2338  5/27/2005 13
2339  2339  5/28/2005  5
2340  2340  5/29/2005  5
2341  2341  5/30/2005  8
2342  2342  5/31/2005 43
2343  2343   6/1/2005 48
2344  2344   6/2/2005 32
2345  2345   6/3/2005 28
2346  2346   6/4/2005 10
2347  2347   6/5/2005  3
2348  2348   6/6/2005 25
2349  2349   6/7/2005 48
2350  2350   6/8/2005 51
2351  2351   6/9/2005 41
2352  2352  6/10/2005 26
2353  2353  6/11/2005  8
2354  2354  6/12/2005  7
2355  2355  6/13/2005 19
2356  2356  6/14/2005 21
2357  2357  6/15/2005 37
2358  2358  6/16/2005 22
2359  2359  6/17/2005 34
2360  2360  6/18/2005  8
2361  2361  6/19/2005  7
2362  2362  6/20/2005 32
2363  2363  6/21/2005 46
2364  2364  6/22/2005 37
2365  2365  6/23/2005 37
2366  2366  6/24/2005 29
2367  2367  6/25/2005  6
2368  2368  6/26/2005  5
2369  2369  6/27/2005 31
2370  2370  6/28/2005 24
2371  2371  6/29/2005 25
2372  2372  6/30/2005 21
2373  2373   7/1/2005 27
2374  2374   7/2/2005  6
2375  2375   7/3/2005  8
2376  2376   7/4/2005  6
2377  2377   7/5/2005 19
2378  2378   7/6/2005 30
2379  2379   7/7/2005 37
2380  2380   7/8/2005 33
2381  2381   7/9/2005  4
2382  2382  7/10/2005  5
2383  2383  7/11/2005 27
2384  2384  7/12/2005 19
2385  2385  7/13/2005 41
2386  2386  7/14/2005 31
2387  2387  7/15/2005 35
2388  2388  7/16/2005 13
2389  2389  7/17/2005  7
2390  2390  7/18/2005 52
2391  2391  7/19/2005 41
2392  2392  7/20/2005 25
2393  2393  7/21/2005 30
2394  2394  7/22/2005 21
2395  2395  7/23/2005  6
2396  2396  7/24/2005 12
2397  2397  7/25/2005 35
2398  2398  7/26/2005 38
2399  2399  7/27/2005 23
2400  2400  7/28/2005 26
2401  2401  7/29/2005 48
2402  2402  7/30/2005  7
2403  2403  7/31/2005  8
2404  2404   8/1/2005 53
2405  2405   8/2/2005 47
2406  2406   8/3/2005 32
2407  2407   8/4/2005 49
2408  2408   8/5/2005 30
2409  2409   8/6/2005 13
2410  2410   8/7/2005  3
2411  2411   8/8/2005 21
2412  2412   8/9/2005 20
2413  2413  8/10/2005 33
2414  2414  8/11/2005 44
2415  2415  8/12/2005 28
2416  2416  8/13/2005  3
2417  2417  8/14/2005  6
2418  2418  8/15/2005 31
2419  2419  8/16/2005 21
2420  2420  8/17/2005 38
2421  2421  8/18/2005 29
2422  2422  8/19/2005 41
2423  2423  8/20/2005  7
2424  2424  8/21/2005  6
2425  2425  8/22/2005 44
2426  2426  8/23/2005 30
2427  2427  8/24/2005 43
2428  2428  8/25/2005 39
2429  2429  8/26/2005 36
2430  2430  8/27/2005  6
2431  2431  8/28/2005 10
2432  2432  8/29/2005 42
2433  2433  8/30/2005 38
2434  2434  8/31/2005 35
2435  2435   9/1/2005 46
2436  2436   9/2/2005 15
2437  2437   9/3/2005  5
2438  2438   9/4/2005  3
2439  2439   9/5/2005  3
2440  2440   9/6/2005 26
2441  2441   9/7/2005 21
2442  2442   9/8/2005 33
2443  2443   9/9/2005 35
2444  2444  9/10/2005  6
2445  2445  9/11/2005  2
2446  2446  9/12/2005 52
2447  2447  9/13/2005 32
2448  2448  9/14/2005 22
2449  2449  9/15/2005 50
2450  2450  9/16/2005 15
2451  2451  9/17/2005  3
2452  2452  9/18/2005  6
2453  2453  9/19/2005 23
2454  2454  9/20/2005 32
2455  2455  9/21/2005 69
2456  2456  9/22/2005 48
2457  2457  9/23/2005 32
2458  2458  9/24/2005  9
2459  2459  9/25/2005 17
2460  2460  9/26/2005 41
2461  2461  9/27/2005 47
2462  2462  9/28/2005 47
2463  2463  9/29/2005 40
2464  2464  9/30/2005 43
2465  2465  10/1/2005 16
2466  2466  10/2/2005  8
2467  2467  10/3/2005 31
2468  2468  10/4/2005 30
2469  2469  10/5/2005 66
2470  2470  10/6/2005 56
2471  2471  10/7/2005 35
2472  2472  10/8/2005 11
2473  2473  10/9/2005 15
2474  2474 10/10/2005 16
2475  2475 10/11/2005 47
2476  2476 10/12/2005 21
2477  2477 10/13/2005 53
2478  2478 10/14/2005 48
2479  2479 10/15/2005 15
2480  2480 10/16/2005 11
2481  2481 10/17/2005 34
2482  2482 10/18/2005 44
2483  2483 10/19/2005 32
2484  2484 10/20/2005 42
2485  2485 10/21/2005 37
2486  2486 10/22/2005  6
2487  2487 10/23/2005 24
2488  2488 10/24/2005 29
2489  2489 10/25/2005 43
2490  2490 10/26/2005 60
2491  2491 10/27/2005 64
2492  2492 10/28/2005 57
2493  2493 10/29/2005 15
2494  2494 10/30/2005 10
2495  2495 10/31/2005 33
2496  2496  11/1/2005 39
2497  2497  11/2/2005 55
2498  2498  11/3/2005 49
2499  2499  11/4/2005 28
2500  2500  11/5/2005  3
2501  2501  11/6/2005 15
2502  2502  11/7/2005 62
2503  2503  11/8/2005 43
2504  2504  11/9/2005 57
2505  2505 11/10/2005 50
2506  2506 11/11/2005  6
2507  2507 11/12/2005  6
2508  2508 11/13/2005  2
2509  2509 11/14/2005 75
2510  2510 11/15/2005 48
2511  2511 11/16/2005 49
2512  2512 11/17/2005 41
2513  2513 11/18/2005 32
2514  2514 11/19/2005  2
2515  2515 11/20/2005 15
2516  2516 11/21/2005 51
2517  2517 11/22/2005 39
2518  2518 11/23/2005 34
2519  2519 11/24/2005  5
2520  2520 11/25/2005 20
2521  2521 11/26/2005  3
2522  2522 11/27/2005  3
2523  2523 11/28/2005 49
2524  2524 11/29/2005 46
2525  2525 11/30/2005 39
2526  2526  12/1/2005 45
2527  2527  12/2/2005 40
2528  2528  12/3/2005  4
2529  2529  12/4/2005  2
2530  2530  12/5/2005 41
2531  2531  12/6/2005 37
2532  2532  12/7/2005 36
2533  2533  12/8/2005 56
2534  2534  12/9/2005 15
2535  2535 12/10/2005 11
2536  2536 12/11/2005  5
2537  2537 12/12/2005 45
2538  2538 12/13/2005 51
2539  2539 12/14/2005 67
2540  2540 12/15/2005 48
2541  2541 12/16/2005 27
2542  2542 12/17/2005 11
2543  2543 12/18/2005  9
2544  2544 12/19/2005 57
2545  2545 12/20/2005 49
2546  2546 12/21/2005 50
2547  2547 12/22/2005 29
2548  2548 12/23/2005 30
2549  2549 12/24/2005  9
2550  2550 12/25/2005  6
2551  2551 12/26/2005  6
2552  2552 12/27/2005 52
2553  2553 12/28/2005 36
2554  2554 12/29/2005 27
2555  2555 12/30/2005 17
2556  2556 12/31/2005 11
2557  2557   1/1/2006  3
2558  2558   1/2/2006 15
2559  2559   1/3/2006 38
2560  2560   1/4/2006 52
2561  2561   1/5/2006 69
2562  2562   1/6/2006 40
2563  2563   1/7/2006  7
2564  2564   1/8/2006  9
2565  2565   1/9/2006 57
2566  2566  1/10/2006 44
2567  2567  1/11/2006 49
2568  2568  1/12/2006 52
2569  2569  1/13/2006 46
2570  2570  1/14/2006  4
2571  2571  1/15/2006  9
2572  2572  1/16/2006 10
2573  2573  1/17/2006 53
2574  2574  1/18/2006 44
2575  2575  1/19/2006 55
2576  2576  1/20/2006 38
2577  2577  1/21/2006  7
2578  2578  1/22/2006  5
2579  2579  1/23/2006 61
2580  2580  1/24/2006 57
2581  2581  1/25/2006 57
2582  2582  1/26/2006 48
2583  2583  1/27/2006 35
2584  2584  1/28/2006 14
2585  2585  1/29/2006  7
2586  2586  1/30/2006 35
2587  2587  1/31/2006 43
2588  2588   2/1/2006 47
2589  2589   2/2/2006 37
2590  2590   2/3/2006 45
2591  2591   2/4/2006 14
2592  2592   2/5/2006  6
2593  2593   2/6/2006 43
2594  2594   2/7/2006 54
2595  2595   2/8/2006 31
2596  2596   2/9/2006 43
2597  2597  2/10/2006 27
2598  2598  2/11/2006  7
2599  2599  2/12/2006  3
2600  2600  2/13/2006 30
2601  2601  2/14/2006 38
2602  2602  2/15/2006 38
2603  2603  2/16/2006 57
2604  2604  2/17/2006 33
2605  2605  2/18/2006 14
2606  2606  2/19/2006 11
2607  2607  2/20/2006 10
2608  2608  2/21/2006 37
2609  2609  2/22/2006 35
2610  2610  2/23/2006 70
2611  2611  2/24/2006 32
2612  2612  2/25/2006  8
2613  2613  2/26/2006  4
2614  2614  2/27/2006 44
2615  2615  2/28/2006 43
2616  2616   3/1/2006 33
2617  2617   3/2/2006 47
2618  2618   3/3/2006 39
2619  2619   3/4/2006 10
2620  2620   3/5/2006 10
2621  2621   3/6/2006 39
2622  2622   3/7/2006 53
2623  2623   3/8/2006 54
2624  2624   3/9/2006 40
2625  2625  3/10/2006 29
2626  2626  3/11/2006 12
2627  2627  3/12/2006 12
2628  2628  3/13/2006 51
2629  2629  3/14/2006 58
2630  2630  3/15/2006 46
2631  2631  3/16/2006 50
2632  2632  3/17/2006 29
2633  2633  3/18/2006  5
2634  2634  3/19/2006  8
2635  2635  3/20/2006 34
2636  2636  3/21/2006 36
2637  2637  3/22/2006 48
2638  2638  3/23/2006 54
2639  2639  3/24/2006 23
2640  2640  3/25/2006 12
2641  2641  3/26/2006  5
2642  2642  3/27/2006 43
2643  2643  3/28/2006 36
2644  2644  3/29/2006 46
2645  2645  3/30/2006 34
2646  2646  3/31/2006 32
2647  2647   4/1/2006 11
2648  2648   4/2/2006  7
2649  2649   4/3/2006 43
2650  2650   4/4/2006 39
2651  2651   4/5/2006 30
2652  2652   4/6/2006 61
2653  2653   4/7/2006 38
2654  2654   4/8/2006  3
2655  2655   4/9/2006  5
2656  2656  4/10/2006 39
2657  2657  4/11/2006 37
2658  2658  4/12/2006 36
2659  2659  4/13/2006 41
2660  2660  4/14/2006 41
2661  2661  4/15/2006  6
2662  2662  4/16/2006  5
2663  2663  4/17/2006 31
2664  2664  4/18/2006 35
2665  2665  4/19/2006 43
2666  2666  4/20/2006 30
2667  2667  4/21/2006 24
2668  2668  4/22/2006 12
2669  2669  4/23/2006  7
2670  2670  4/24/2006 37
2671  2671  4/25/2006 37
2672  2672  4/26/2006 27
2673  2673  4/27/2006 41
2674  2674  4/28/2006 22
2675  2675  4/29/2006 16
2676  2676  4/30/2006  3
2677  2677   5/1/2006 31
2678  2678   5/2/2006 34
2679  2679   5/3/2006 43
2680  2680   5/4/2006 36
2681  2681   5/5/2006 20
2682  2682   5/6/2006  5
2683  2683   5/7/2006  3
2684  2684   5/8/2006 42
2685  2685   5/9/2006 26
2686  2686  5/10/2006 30
2687  2687  5/11/2006 35
2688  2688  5/12/2006 17
2689  2689  5/13/2006  5
2690  2690  5/14/2006  3
2691  2691  5/15/2006 47
2692  2692  5/16/2006 32
2693  2693  5/17/2006 48
2694  2694  5/18/2006 28
2695  2695  5/19/2006 39
2696  2696  5/20/2006  3
2697  2697  5/21/2006  7
2698  2698  5/22/2006 36
2699  2699  5/23/2006 36
2700  2700  5/24/2006 33
2701  2701  5/25/2006 21
2702  2702  5/26/2006 27
2703  2703  5/27/2006  3
2704  2704  5/28/2006  1
2705  2705  5/29/2006 13
2706  2706  5/30/2006 55
2707  2707  5/31/2006 31
2708  2708   6/1/2006 49
2709  2709   6/2/2006 22
2710  2710   6/3/2006  0
2711  2711   6/4/2006  5
2712  2712   6/5/2006 54
2713  2713   6/6/2006 51
2714  2714   6/7/2006 37
2715  2715   6/8/2006 34
2716  2716   6/9/2006 25
2717  2717  6/10/2006  1
2718  2718  6/11/2006  3
2719  2719  6/12/2006 42
2720  2720  6/13/2006 16
2721  2721  6/14/2006 45
2722  2722  6/15/2006 39
2723  2723  6/16/2006 28
2724  2724  6/17/2006  2
2725  2725  6/18/2006  7
2726  2726  6/19/2006 45
2727  2727  6/20/2006 37
2728  2728  6/21/2006 26
2729  2729  6/22/2006 27
2730  2730  6/23/2006 35
2731  2731  6/24/2006  8
2732  2732  6/25/2006 13
2733  2733  6/26/2006 22
2734  2734  6/27/2006 37
2735  2735  6/28/2006 17
2736  2736  6/29/2006 32
2737  2737  6/30/2006 21
2738  2738   7/1/2006  4
2739  2739   7/2/2006 13
2740  2740   7/3/2006 12
2741  2741   7/4/2006  2
2742  2742   7/5/2006 38
2743  2743   7/6/2006 27
2744  2744   7/7/2006 20
2745  2745   7/8/2006  3
2746  2746   7/9/2006 11
2747  2747  7/10/2006 25
2748  2748  7/11/2006 41
2749  2749  7/12/2006 47
2750  2750  7/13/2006 28
2751  2751  7/14/2006 44
2752  2752  7/15/2006  7
2753  2753  7/16/2006  9
2754  2754  7/17/2006 51
2755  2755  7/18/2006 36
2756  2756  7/19/2006 34
2757  2757  7/20/2006 74
2758  2758  7/21/2006 28
2759  2759  7/22/2006  1
2760  2760  7/23/2006  8
2761  2761  7/24/2006 29
2762  2762  7/25/2006 33
2763  2763  7/26/2006 40
2764  2764  7/27/2006 50
2765  2765  7/28/2006 30
2766  2766  7/29/2006 14
2767  2767  7/30/2006 10
2768  2768  7/31/2006 68
2769  2769   8/1/2006 26
2770  2770   8/2/2006 30
2771  2771   8/3/2006 42
2772  2772   8/4/2006 22
2773  2773   8/5/2006  8
2774  2774   8/6/2006  4
2775  2775   8/7/2006 44
2776  2776   8/8/2006 47
2777  2777   8/9/2006 25
2778  2778  8/10/2006 39
2779  2779  8/11/2006 11
2780  2780  8/12/2006 10
2781  2781  8/13/2006  8
2782  2782  8/14/2006 25
2783  2783  8/15/2006 42
2784  2784  8/16/2006 39
2785  2785  8/17/2006 32
2786  2786  8/18/2006 30
2787  2787  8/19/2006  3
2788  2788  8/20/2006  4
2789  2789  8/21/2006 38
2790  2790  8/22/2006 24
2791  2791  8/23/2006 38
2792  2792  8/24/2006 33
2793  2793  8/25/2006 14
2794  2794  8/26/2006  7
2795  2795  8/27/2006  6
2796  2796  8/28/2006 33
2797  2797  8/29/2006 59
2798  2798  8/30/2006 33
2799  2799  8/31/2006 45
2800  2800   9/1/2006 28
2801  2801   9/2/2006 10
2802  2802   9/3/2006 10
2803  2803   9/4/2006  4
2804  2804   9/5/2006 29
2805  2805   9/6/2006 42
2806  2806   9/7/2006 52
2807  2807   9/8/2006 29
2808  2808   9/9/2006  3
2809  2809  9/10/2006  2
2810  2810  9/11/2006 61
2811  2811  9/12/2006 48
2812  2812  9/13/2006 41
2813  2813  9/14/2006 36
2814  2814  9/15/2006 28
2815  2815  9/16/2006 15
2816  2816  9/17/2006  5
2817  2817  9/18/2006 34
2818  2818  9/19/2006 33
2819  2819  9/20/2006 40
2820  2820  9/21/2006 41
2821  2821  9/22/2006 32
2822  2822  9/23/2006  4
2823  2823  9/24/2006  4
2824  2824  9/25/2006 32
2825  2825  9/26/2006 28
2826  2826  9/27/2006 42
2827  2827  9/28/2006 53
2828  2828  9/29/2006 31
2829  2829  9/30/2006 11
2830  2830  10/1/2006  5
2831  2831  10/2/2006 35
2832  2832  10/3/2006 25
2833  2833  10/4/2006 26
2834  2834  10/5/2006 51
2835  2835  10/6/2006 41
2836  2836  10/7/2006  9
2837  2837  10/8/2006 11
2838  2838  10/9/2006 18
2839  2839 10/10/2006 43
2840  2840 10/11/2006 39
2841  2841 10/12/2006 50
2842  2842 10/13/2006 31
2843  2843 10/14/2006  6
2844  2844 10/15/2006  7
2845  2845 10/16/2006 54
2846  2846 10/17/2006 62
2847  2847 10/18/2006 41
2848  2848 10/19/2006 63
2849  2849 10/20/2006 62
2850  2850 10/21/2006  1
2851  2851 10/22/2006  2
2852  2852 10/23/2006 59
2853  2853 10/24/2006 38
2854  2854 10/25/2006 44
2855  2855 10/26/2006 61
2856  2856 10/27/2006 28
2857  2857 10/28/2006  4
2858  2858 10/29/2006  7
2859  2859 10/30/2006 29
2860  2860 10/31/2006 32
2861  2861  11/1/2006 42
2862  2862  11/2/2006 24
2863  2863  11/3/2006 44
2864  2864  11/4/2006  6
2865  2865  11/5/2006  3
2866  2866  11/6/2006 42
2867  2867  11/7/2006 59
2868  2868  11/8/2006 47
2869  2869  11/9/2006 66
2870  2870 11/10/2006 11
2871  2871 11/11/2006  6
2872  2872 11/12/2006  3
2873  2873 11/13/2006 33
2874  2874 11/14/2006 36
2875  2875 11/15/2006 67
2876  2876 11/16/2006 48
2877  2877 11/17/2006 36
2878  2878 11/18/2006  2
2879  2879 11/19/2006  7
2880  2880 11/20/2006 43
2881  2881 11/21/2006 31
2882  2882 11/22/2006 23
2883  2883 11/23/2006  6
2884  2884 11/24/2006 23
2885  2885 11/25/2006  9
2886  2886 11/26/2006  7
2887  2887 11/27/2006 40
2888  2888 11/28/2006 48
2889  2889 11/29/2006 47
2890  2890 11/30/2006 39
2891  2891  12/1/2006 45
2892  2892  12/2/2006  9
2893  2893  12/3/2006 14
2894  2894  12/4/2006 47
2895  2895  12/5/2006 62
2896  2896  12/6/2006 32
2897  2897  12/7/2006 54
2898  2898  12/8/2006 49
2899  2899  12/9/2006  8
2900  2900 12/10/2006  5
2901  2901 12/11/2006 42
2902  2902 12/12/2006 44
2903  2903 12/13/2006 27
2904  2904 12/14/2006 57
2905  2905 12/15/2006 25
2906  2906 12/16/2006 10
2907  2907 12/17/2006  1
2908  2908 12/18/2006 60
2909  2909 12/19/2006 27
2910  2910 12/20/2006 42
2911  2911 12/21/2006 32
2912  2912 12/22/2006 26
2913  2913 12/23/2006  6
2914  2914 12/24/2006  4
2915  2915 12/25/2006  7
2916  2916 12/26/2006 43
2917  2917 12/27/2006 44
2918  2918 12/28/2006 45
2919  2919 12/29/2006 39
2920  2920 12/30/2006  8
2921  2921 12/31/2006  2
