# Supplementary material for: Epidemic Surveillance Using an Electronic Medical Record: An Empiric Approach to Performance Improvement
Source: PLoS One. 2014 Jul 9;9(7):e100845. doi: 10.1371/journal.pone.0100845 (PMC4090236; doi:10.1371/journal.pone.0100845)
Supplement: Datafile S4 — (CDA 4) Time series of background casecounts. (TXT) [file pone.0100845.s004.txt]

     idx.D       Date ct
1        1   1/2/1999  0
2        2   1/3/1999  0
3        3   1/4/1999 10
4        4   1/5/1999  7
5        5   1/6/1999  7
6        6   1/7/1999  6
7        7   1/8/1999  9
8        8   1/9/1999  0
9        9  1/10/1999  0
10      10  1/11/1999  5
11      11  1/12/1999  7
12      12  1/13/1999  6
13      13  1/14/1999  6
14      14  1/15/1999  3
15      15  1/16/1999  0
16      16  1/17/1999  1
17      17  1/18/1999  0
18      18  1/19/1999  6
19      19  1/20/1999  9
20      20  1/21/1999  7
21      21  1/22/1999  5
22      22  1/23/1999  1
23      23  1/24/1999  4
24      24  1/25/1999 12
25      25  1/26/1999 16
26      26  1/27/1999 11
27      27  1/28/1999 15
28      28  1/29/1999 19
29      29  1/30/1999  2
30      30  1/31/1999  0
31      31   2/1/1999 12
32      32   2/2/1999 12
33      33   2/3/1999 16
34      34   2/4/1999 13
35      35   2/5/1999 15
36      36   2/6/1999  1
37      37   2/7/1999  1
38      38   2/8/1999 16
39      39   2/9/1999  7
40      40  2/10/1999 20
41      41  2/11/1999 15
42      42  2/12/1999 10
43      43  2/13/1999  1
44      44  2/14/1999  2
45      45  2/15/1999  0
46      46  2/16/1999 14
47      47  2/17/1999 16
48      48  2/18/1999 13
49      49  2/19/1999 15
50      50  2/20/1999  1
51      51  2/21/1999  0
52      52  2/22/1999 17
53      53  2/23/1999 22
54      54  2/24/1999  9
55      55  2/25/1999 10
56      56  2/26/1999  8
57      57  2/27/1999  0
58      58  2/28/1999  3
59      59   3/1/1999 23
60      60   3/2/1999 12
61      61   3/3/1999 26
62      62   3/4/1999 11
63      63   3/5/1999 11
64      64   3/6/1999  4
65      65   3/7/1999  4
66      66   3/8/1999 22
67      67   3/9/1999 15
68      68  3/10/1999 13
69      69  3/11/1999  8
70      70  3/12/1999  5
71      71  3/13/1999  0
72      72  3/14/1999  0
73      73  3/15/1999 17
74      74  3/16/1999 13
75      75  3/17/1999 11
76      76  3/18/1999  9
77      77  3/19/1999  8
78      78  3/20/1999  1
79      79  3/21/1999  2
80      80  3/22/1999 12
81      81  3/23/1999 11
82      82  3/24/1999 12
83      83  3/25/1999  7
84      84  3/26/1999 10
85      85  3/27/1999  1
86      86  3/28/1999  0
87      87  3/29/1999  9
88      88  3/30/1999 16
89      89  3/31/1999  2
90      90   4/1/1999 15
91      91   4/2/1999  7
92      92   4/3/1999  1
93      93   4/4/1999  2
94      94   4/5/1999 13
95      95   4/6/1999 15
96      96   4/7/1999  9
97      97   4/8/1999 20
98      98   4/9/1999 13
99      99  4/10/1999  2
100    100  4/11/1999  2
101    101  4/12/1999  9
102    102  4/13/1999 17
103    103  4/14/1999 20
104    104  4/15/1999 17
105    105  4/16/1999  9
106    106  4/17/1999  3
107    107  4/18/1999  2
108    108  4/19/1999 10
109    109  4/20/1999 14
110    110  4/21/1999 16
111    111  4/22/1999 10
112    112  4/23/1999 21
113    113  4/24/1999  0
114    114  4/25/1999  1
115    115  4/26/1999 12
116    116  4/27/1999  9
117    117  4/28/1999  8
118    118  4/29/1999 14
119    119  4/30/1999 10
120    120   5/1/1999  1
121    121   5/2/1999  1
122    122   5/3/1999  3
123    123   5/4/1999 12
124    124   5/5/1999  7
125    125   5/6/1999 10
126    126   5/7/1999  9
127    127   5/8/1999  0
128    128   5/9/1999  1
129    129  5/10/1999 15
130    130  5/11/1999  7
131    131  5/12/1999 10
132    132  5/13/1999  3
133    133  5/14/1999  6
134    134  5/15/1999  0
135    135  5/16/1999  1
136    136  5/17/1999  6
137    137  5/18/1999  4
138    138  5/19/1999 10
139    139  5/20/1999  9
140    140  5/21/1999  6
141    141  5/22/1999  1
142    142  5/23/1999  6
143    143  5/24/1999 13
144    144  5/25/1999  8
145    145  5/26/1999 11
146    146  5/27/1999  8
147    147  5/28/1999 12
148    148  5/29/1999  4
149    149  5/30/1999  2
150    150  5/31/1999  0
151    151   6/1/1999  7
152    152   6/2/1999  6
153    153   6/3/1999  9
154    154   6/4/1999 10
155    155   6/5/1999  2
156    156   6/6/1999  3
157    157   6/7/1999 11
158    158   6/8/1999  9
159    159   6/9/1999 18
160    160  6/10/1999 12
161    161  6/11/1999  8
162    162  6/12/1999  1
163    163  6/13/1999  3
164    164  6/14/1999  5
165    165  6/15/1999 10
166    166  6/16/1999 10
167    167  6/17/1999  9
168    168  6/18/1999  7
169    169  6/19/1999  0
170    170  6/20/1999  1
171    171  6/21/1999 16
172    172  6/22/1999 12
173    173  6/23/1999 17
174    174  6/24/1999 11
175    175  6/25/1999 14
176    176  6/26/1999  0
177    177  6/27/1999  1
178    178  6/28/1999  7
179    179  6/29/1999 10
180    180  6/30/1999  2
181    181   7/1/1999  7
182    182   7/2/1999  1
183    183   7/3/1999  0
184    184   7/4/1999  0
185    185   7/5/1999  0
186    186   7/6/1999  0
187    187   7/7/1999  1
188    188   7/8/1999  2
189    189   7/9/1999  6
190    190  7/10/1999  1
191    191  7/11/1999  6
192    192  7/12/1999 13
193    193  7/13/1999  5
194    194  7/14/1999 16
195    195  7/15/1999 16
196    196  7/16/1999 22
197    197  7/17/1999  0
198    198  7/18/1999  4
199    199  7/19/1999 12
200    200  7/20/1999 20
201    201  7/21/1999 12
202    202  7/22/1999 13
203    203  7/23/1999  7
204    204  7/24/1999  1
205    205  7/25/1999  2
206    206  7/26/1999  9
207    207  7/27/1999 15
208    208  7/28/1999 11
209    209  7/29/1999 16
210    210  7/30/1999  7
211    211  7/31/1999  4
212    212   8/1/1999  0
213    213   8/2/1999 14
214    214   8/3/1999 12
215    215   8/4/1999 14
216    216   8/5/1999  8
217    217   8/6/1999  6
218    218   8/7/1999  1
219    219   8/8/1999  1
220    220   8/9/1999  8
221    221  8/10/1999 16
222    222  8/11/1999  4
223    223  8/12/1999 13
224    224  8/13/1999  5
225    225  8/14/1999  2
226    226  8/15/1999  0
227    227  8/16/1999 14
228    228  8/17/1999 16
229    229  8/18/1999 14
230    230  8/19/1999 11
231    231  8/20/1999  6
232    232  8/21/1999  2
233    233  8/22/1999  1
234    234  8/23/1999 17
235    235  8/24/1999  8
236    236  8/25/1999 14
237    237  8/26/1999 15
238    238  8/27/1999  6
239    239  8/28/1999  2
240    240  8/29/1999  0
241    241  8/30/1999 18
242    242  8/31/1999 10
243    243   9/1/1999 17
244    244   9/2/1999  9
245    245   9/3/1999  6
246    246   9/4/1999  4
247    247   9/5/1999  0
248    248   9/6/1999  3
249    249   9/7/1999  2
250    250   9/8/1999 20
251    251   9/9/1999  9
252    252  9/10/1999 12
253    253  9/11/1999  2
254    254  9/12/1999  1
255    255  9/13/1999  5
256    256  9/14/1999  8
257    257  9/15/1999 11
258    258  9/16/1999 10
259    259  9/17/1999  7
260    260  9/18/1999  4
261    261  9/19/1999  0
262    262  9/20/1999 19
263    263  9/21/1999 11
264    264  9/22/1999 14
265    265  9/23/1999  8
266    266  9/24/1999 15
267    267  9/25/1999  2
268    268  9/26/1999  0
269    269  9/27/1999  7
270    270  9/28/1999 23
271    271  9/29/1999 19
272    272  9/30/1999  0
273    273  10/1/1999  6
274    274  10/2/1999  3
275    275  10/3/1999  3
276    276  10/4/1999 12
277    277  10/5/1999 17
278    278  10/6/1999 13
279    279  10/7/1999 12
280    280  10/8/1999 15
281    281  10/9/1999  0
282    282 10/10/1999  1
283    283 10/11/1999  4
284    284 10/12/1999 13
285    285 10/13/1999  5
286    286 10/14/1999 10
287    287 10/15/1999 13
288    288 10/16/1999  3
289    289 10/17/1999  1
290    290 10/18/1999 18
291    291 10/19/1999 18
292    292 10/20/1999  5
293    293 10/21/1999 11
294    294 10/22/1999 10
295    295 10/23/1999  2
296    296 10/24/1999  0
297    297 10/25/1999  8
298    298 10/26/1999 18
299    299 10/27/1999 26
300    300 10/28/1999 15
301    301 10/29/1999 11
302    302 10/30/1999  3
303    303 10/31/1999  1
304    304  11/1/1999 20
305    305  11/2/1999 13
306    306  11/3/1999 14
307    307  11/4/1999 13
308    308  11/5/1999 11
309    309  11/6/1999  0
310    310  11/7/1999  4
311    311  11/8/1999 14
312    312  11/9/1999 18
313    313 11/10/1999  9
314    314 11/11/1999  1
315    315 11/12/1999 16
316    316 11/13/1999  1
317    317 11/14/1999  1
318    318 11/15/1999 15
319    319 11/16/1999 10
320    320 11/17/1999 11
321    321 11/18/1999 34
322    322 11/19/1999 14
323    323 11/20/1999  1
324    324 11/21/1999  3
325    325 11/22/1999 18
326    326 11/23/1999  8
327    327 11/24/1999 19
328    328 11/25/1999  1
329    329 11/26/1999  7
330    330 11/27/1999  2
331    331 11/28/1999  0
332    332 11/29/1999 16
333    333 11/30/1999 19
334    334  12/1/1999 19
335    335  12/2/1999 16
336    336  12/3/1999  6
337    337  12/4/1999  3
338    338  12/5/1999  2
339    339  12/6/1999  6
340    340  12/7/1999 18
341    341  12/8/1999 13
342    342  12/9/1999 30
343    343 12/10/1999 28
344    344 12/11/1999  2
345    345 12/12/1999  1
346    346 12/13/1999 11
347    347 12/14/1999 17
348    348 12/15/1999 17
349    349 12/16/1999 23
350    350 12/17/1999 17
351    351 12/18/1999  1
352    352 12/19/1999  1
353    353 12/20/1999  9
354    354 12/21/1999 17
355    355 12/22/1999 21
356    356 12/23/1999  5
357    357 12/24/1999  2
358    358 12/25/1999  1
359    359 12/26/1999  0
360    360 12/27/1999 21
361    361 12/28/1999 24
362    362 12/29/1999 18
363    363 12/30/1999 10
364    364 12/31/1999  0
365    365   1/1/2000  2
366    366   1/2/2000  2
367    367   1/3/2000 25
368    368   1/4/2000 17
369    369   1/5/2000 24
370    370   1/6/2000 17
371    371   1/7/2000 15
372    372   1/8/2000  1
373    373   1/9/2000  5
374    374  1/10/2000 23
375    375  1/11/2000 20
376    376  1/12/2000 18
377    377  1/13/2000 13
378    378  1/14/2000 25
379    379  1/15/2000  4
380    380  1/16/2000  2
381    381  1/17/2000  0
382    382  1/18/2000 27
383    383  1/19/2000 22
384    384  1/20/2000 12
385    385  1/21/2000 17
386    386  1/22/2000  1
387    387  1/23/2000  0
388    388  1/24/2000 19
389    389  1/25/2000  1
390    390  1/26/2000  8
391    391  1/27/2000 19
392    392  1/28/2000 12
393    393  1/29/2000  1
394    394  1/30/2000  0
395    395  1/31/2000 13
396    396   2/1/2000 19
397    397   2/2/2000 18
398    398   2/3/2000 13
399    399   2/4/2000 12
400    400   2/5/2000  2
401    401   2/6/2000  1
402    402   2/7/2000 17
403    403   2/8/2000 12
404    404   2/9/2000 17
405    405  2/10/2000 16
406    406  2/11/2000 19
407    407  2/12/2000  3
408    408  2/13/2000  1
409    409  2/14/2000 11
410    410  2/15/2000 28
411    411  2/16/2000 19
412    412  2/17/2000 12
413    413  2/18/2000 12
414    414  2/19/2000  2
415    415  2/20/2000  0
416    416  2/21/2000  1
417    417  2/22/2000 25
418    418  2/23/2000 26
419    419  2/24/2000 13
420    420  2/25/2000 14
421    421  2/26/2000  2
422    422  2/27/2000  0
423    423  2/28/2000 24
424    424  2/29/2000 18
425    425   3/1/2000 23
426    426   3/2/2000 13
427    427   3/3/2000 16
428    428   3/4/2000  1
429    429   3/5/2000  0
430    430   3/6/2000 16
431    431   3/7/2000 24
432    432   3/8/2000 17
433    433   3/9/2000 10
434    434  3/10/2000 17
435    435  3/11/2000  2
436    436  3/12/2000  0
437    437  3/13/2000 14
438    438  3/14/2000 21
439    439  3/15/2000  9
440    440  3/16/2000 12
441    441  3/17/2000  3
442    442  3/18/2000  0
443    443  3/19/2000  1
444    444  3/20/2000  7
445    445  3/21/2000 12
446    446  3/22/2000 19
447    447  3/23/2000 19
448    448  3/24/2000 17
449    449  3/25/2000  0
450    450  3/26/2000  1
451    451  3/27/2000 18
452    452  3/28/2000 16
453    453  3/29/2000 19
454    454  3/30/2000 20
455    455  3/31/2000  1
456    456   4/1/2000  1
457    457   4/2/2000  0
458    458   4/3/2000 10
459    459   4/4/2000 14
460    460   4/5/2000  5
461    461   4/6/2000  3
462    462   4/7/2000 16
463    463   4/8/2000  0
464    464   4/9/2000  0
465    465  4/10/2000 21
466    466  4/11/2000 18
467    467  4/12/2000  7
468    468  4/13/2000 11
469    469  4/14/2000  8
470    470  4/15/2000  1
471    471  4/16/2000  0
472    472  4/17/2000 25
473    473  4/18/2000 14
474    474  4/19/2000 17
475    475  4/20/2000  5
476    476  4/21/2000  8
477    477  4/22/2000  0
478    478  4/23/2000  0
479    479  4/24/2000  6
480    480  4/25/2000 14
481    481  4/26/2000 18
482    482  4/27/2000 17
483    483  4/28/2000 21
484    484  4/29/2000  0
485    485  4/30/2000  1
486    486   5/1/2000  5
487    487   5/2/2000  7
488    488   5/3/2000 31
489    489   5/4/2000 17
490    490   5/5/2000 17
491    491   5/6/2000  1
492    492   5/7/2000  3
493    493   5/8/2000 22
494    494   5/9/2000  9
495    495  5/10/2000 15
496    496  5/11/2000 10
497    497  5/12/2000  8
498    498  5/13/2000  0
499    499  5/14/2000  1
500    500  5/15/2000  8
501    501  5/16/2000 22
502    502  5/17/2000 12
503    503  5/18/2000 11
504    504  5/19/2000  7
505    505  5/20/2000  2
506    506  5/21/2000  0
507    507  5/22/2000  9
508    508  5/23/2000  8
509    509  5/24/2000  9
510    510  5/25/2000  4
511    511  5/26/2000  7
512    512  5/27/2000  0
513    513  5/28/2000  1
514    514  5/29/2000  1
515    515  5/30/2000  8
516    516  5/31/2000 14
517    517   6/1/2000 11
518    518   6/2/2000  7
519    519   6/3/2000  2
520    520   6/4/2000  2
521    521   6/5/2000 11
522    522   6/6/2000 11
523    523   6/7/2000 13
524    524   6/8/2000 19
525    525   6/9/2000 15
526    526  6/10/2000  1
527    527  6/11/2000  0
528    528  6/12/2000 11
529    529  6/13/2000 10
530    530  6/14/2000  8
531    531  6/15/2000  9
532    532  6/16/2000  7
533    533  6/17/2000  0
534    534  6/18/2000  2
535    535  6/19/2000 14
536    536  6/20/2000 21
537    537  6/21/2000  3
538    538  6/22/2000 10
539    539  6/23/2000  8
540    540  6/24/2000  1
541    541  6/25/2000  0
542    542  6/26/2000  9
543    543  6/27/2000 13
544    544  6/28/2000 10
545    545  6/29/2000 10
546    546  6/30/2000  1
547    547   7/1/2000  1
548    548   7/2/2000  0
549    549   7/3/2000  8
550    550   7/4/2000  1
551    551   7/5/2000 12
552    552   7/6/2000 12
553    553   7/7/2000  9
554    554   7/8/2000  1
555    555   7/9/2000  2
556    556  7/10/2000 18
557    557  7/11/2000 18
558    558  7/12/2000  9
559    559  7/13/2000  5
560    560  7/14/2000  9
561    561  7/15/2000  3
562    562  7/16/2000  0
563    563  7/17/2000 18
564    564  7/18/2000 14
565    565  7/19/2000  6
566    566  7/20/2000 11
567    567  7/21/2000  6
568    568  7/22/2000  1
569    569  7/23/2000  1
570    570  7/24/2000 16
571    571  7/25/2000 12
572    572  7/26/2000 30
573    573  7/27/2000  7
574    574  7/28/2000 14
575    575  7/29/2000  0
576    576  7/30/2000  2
577    577  7/31/2000  9
578    578   8/1/2000  9
579    579   8/2/2000 15
580    580   8/3/2000 11
581    581   8/4/2000 11
582    582   8/5/2000  1
583    583   8/6/2000  1
584    584   8/7/2000 14
585    585   8/8/2000 23
586    586   8/9/2000 10
587    587  8/10/2000 13
588    588  8/11/2000 16
589    589  8/12/2000  1
590    590  8/13/2000  1
591    591  8/14/2000  8
592    592  8/15/2000 17
593    593  8/16/2000 11
594    594  8/17/2000 20
595    595  8/18/2000 13
596    596  8/19/2000  3
597    597  8/20/2000  1
598    598  8/21/2000 23
599    599  8/22/2000 12
600    600  8/23/2000 14
601    601  8/24/2000 10
602    602  8/25/2000 12
603    603  8/26/2000  4
604    604  8/27/2000  0
605    605  8/28/2000  8
606    606  8/29/2000 21
607    607  8/30/2000 24
608    608  8/31/2000 11
609    609   9/1/2000  8
610    610   9/2/2000  1
611    611   9/3/2000  1
612    612   9/4/2000  2
613    613   9/5/2000  8
614    614   9/6/2000 20
615    615   9/7/2000 11
616    616   9/8/2000 11
617    617   9/9/2000  1
618    618  9/10/2000  3
619    619  9/11/2000 10
620    620  9/12/2000 16
621    621  9/13/2000 34
622    622  9/14/2000 15
623    623  9/15/2000 14
624    624  9/16/2000  5
625    625  9/17/2000  1
626    626  9/18/2000 14
627    627  9/19/2000 23
628    628  9/20/2000 18
629    629  9/21/2000 16
630    630  9/22/2000 14
631    631  9/23/2000  2
632    632  9/24/2000  1
633    633  9/25/2000 15
634    634  9/26/2000 23
635    635  9/27/2000 22
636    636  9/28/2000 10
637    637  9/29/2000 18
638    638  9/30/2000  0
639    639  10/1/2000  1
640    640  10/2/2000 24
641    641  10/3/2000 15
642    642  10/4/2000 15
643    643  10/5/2000 14
644    644  10/6/2000 11
645    645  10/7/2000  1
646    646  10/8/2000  2
647    647  10/9/2000  1
648    648 10/10/2000 18
649    649 10/11/2000 27
650    650 10/12/2000 15
651    651 10/13/2000 27
652    652 10/14/2000  1
653    653 10/15/2000  2
654    654 10/16/2000 15
655    655 10/17/2000 11
656    656 10/18/2000 15
657    657 10/19/2000 15
658    658 10/20/2000 25
659    659 10/21/2000  0
660    660 10/22/2000  2
661    661 10/23/2000 15
662    662 10/24/2000 12
663    663 10/25/2000 23
664    664 10/26/2000 34
665    665 10/27/2000 29
666    666 10/28/2000  5
667    667 10/29/2000  2
668    668 10/30/2000 25
669    669 10/31/2000 20
670    670  11/1/2000 30
671    671  11/2/2000 15
672    672  11/3/2000 12
673    673  11/4/2000  2
674    674  11/5/2000  2
675    675  11/6/2000 40
676    676  11/7/2000 34
677    677  11/8/2000 25
678    678  11/9/2000 25
679    679 11/10/2000  4
680    680 11/11/2000  2
681    681 11/12/2000  0
682    682 11/13/2000 23
683    683 11/14/2000 15
684    684 11/15/2000 30
685    685 11/16/2000 28
686    686 11/17/2000 36
687    687 11/18/2000  4
688    688 11/19/2000  3
689    689 11/20/2000 30
690    690 11/21/2000 28
691    691 11/22/2000 38
692    692 11/23/2000  1
693    693 11/24/2000  7
694    694 11/25/2000  3
695    695 11/26/2000  4
696    696 11/27/2000 30
697    697 11/28/2000 22
698    698 11/29/2000 29
699    699 11/30/2000 25
700    700  12/1/2000 16
701    701  12/2/2000  1
702    702  12/3/2000  1
703    703  12/4/2000 23
704    704  12/5/2000 36
705    705  12/6/2000 39
706    706  12/7/2000 26
707    707  12/8/2000 31
708    708  12/9/2000  5
709    709 12/10/2000  2
710    710 12/11/2000 32
711    711 12/12/2000 42
712    712 12/13/2000 33
713    713 12/14/2000 45
714    714 12/15/2000 16
715    715 12/16/2000  5
716    716 12/17/2000  3
717    717 12/18/2000 40
718    718 12/19/2000 36
719    719 12/20/2000 40
720    720 12/21/2000 18
721    721 12/22/2000 13
722    722 12/23/2000  6
723    723 12/24/2000  2
724    724 12/25/2000  3
725    725 12/26/2000 27
726    726 12/27/2000 24
727    727 12/28/2000 17
728    728 12/29/2000 11
729    729 12/30/2000  4
730    730 12/31/2000  0
731    731   1/1/2001  2
732    732   1/2/2001 25
733    733   1/3/2001 32
734    734   1/4/2001 29
735    735   1/5/2001 27
736    736   1/6/2001  4
737    737   1/7/2001  6
738    738   1/8/2001 39
739    739   1/9/2001 57
740    740  1/10/2001 59
741    741  1/11/2001 44
742    742  1/12/2001 47
743    743  1/13/2001  2
744    744  1/14/2001  4
745    745  1/15/2001 12
746    746  1/16/2001 50
747    747  1/17/2001 51
748    748  1/18/2001 28
749    749  1/19/2001 34
750    750  1/20/2001  9
751    751  1/21/2001  3
752    752  1/22/2001 34
753    753  1/23/2001 36
754    754  1/24/2001 32
755    755  1/25/2001 35
756    756  1/26/2001 17
757    757  1/27/2001  6
758    758  1/28/2001  4
759    759  1/29/2001 35
760    760  1/30/2001 42
761    761  1/31/2001 30
762    762   2/1/2001 19
763    763   2/2/2001 27
764    764   2/3/2001  7
765    765   2/4/2001 13
766    766   2/5/2001 37
767    767   2/6/2001 43
768    768   2/7/2001 31
769    769   2/8/2001 23
770    770   2/9/2001  8
771    771  2/10/2001  3
772    772  2/11/2001  2
773    773  2/12/2001 33
774    774  2/13/2001 24
775    775  2/14/2001 25
776    776  2/15/2001 27
777    777  2/16/2001 11
778    778  2/17/2001  2
779    779  2/18/2001  3
780    780  2/19/2001 10
781    781  2/20/2001 24
782    782  2/21/2001 20
783    783  2/22/2001 17
784    784  2/23/2001 16
785    785  2/24/2001  4
786    786  2/25/2001  8
787    787  2/26/2001 31
788    788  2/27/2001 24
789    789  2/28/2001 31
790    790   3/1/2001 32
791    791   3/2/2001 23
792    792   3/3/2001  8
793    793   3/4/2001  1
794    794   3/5/2001 20
795    795   3/6/2001 38
796    796   3/7/2001 18
797    797   3/8/2001 22
798    798   3/9/2001 33
799    799  3/10/2001  1
800    800  3/11/2001  1
801    801  3/12/2001 29
802    802  3/13/2001 30
803    803  3/14/2001 39
804    804  3/15/2001 17
805    805  3/16/2001 19
806    806  3/17/2001  5
807    807  3/18/2001  2
808    808  3/19/2001 20
809    809  3/20/2001 22
810    810  3/21/2001 17
811    811  3/22/2001 17
812    812  3/23/2001 25
813    813  3/24/2001  4
814    814  3/25/2001  5
815    815  3/26/2001 24
816    816  3/27/2001 22
817    817  3/28/2001 41
818    818  3/29/2001 30
819    819  3/30/2001 26
820    820  3/31/2001  0
821    821   4/1/2001  1
822    822   4/2/2001 13
823    823   4/3/2001 19
824    824   4/4/2001 37
825    825   4/5/2001 19
826    826   4/6/2001 29
827    827   4/7/2001  6
828    828   4/8/2001  1
829    829   4/9/2001 20
830    830  4/10/2001 32
831    831  4/11/2001 30
832    832  4/12/2001 22
833    833  4/13/2001 16
834    834  4/14/2001  4
835    835  4/15/2001  1
836    836  4/16/2001 28
837    837  4/17/2001 19
838    838  4/18/2001 18
839    839  4/19/2001 22
840    840  4/20/2001 20
841    841  4/21/2001  5
842    842  4/22/2001  2
843    843  4/23/2001 31
844    844  4/24/2001 23
845    845  4/25/2001 32
846    846  4/26/2001 17
847    847  4/27/2001 16
848    848  4/28/2001  7
849    849  4/29/2001  2
850    850  4/30/2001 12
851    851   5/1/2001 17
852    852   5/2/2001 26
853    853   5/3/2001 15
854    854   5/4/2001 16
855    855   5/5/2001  0
856    856   5/6/2001  4
857    857   5/7/2001 25
858    858   5/8/2001 24
859    859   5/9/2001 35
860    860  5/10/2001 12
861    861  5/11/2001 22
862    862  5/12/2001  8
863    863  5/13/2001  4
864    864  5/14/2001 27
865    865  5/15/2001 52
866    866  5/16/2001 29
867    867  5/17/2001 22
868    868  5/18/2001 16
869    869  5/19/2001  4
870    870  5/20/2001  2
871    871  5/21/2001 29
872    872  5/22/2001 22
873    873  5/23/2001 18
874    874  5/24/2001 25
875    875  5/25/2001 13
876    876  5/26/2001  4
877    877  5/27/2001  2
878    878  5/28/2001  4
879    879  5/29/2001 33
880    880  5/30/2001 26
881    881  5/31/2001 11
882    882   6/1/2001 18
883    883   6/2/2001  4
884    884   6/3/2001  1
885    885   6/4/2001 23
886    886   6/5/2001 28
887    887   6/6/2001 16
888    888   6/7/2001 15
889    889   6/8/2001 23
890    890   6/9/2001  3
891    891  6/10/2001  4
892    892  6/11/2001 36
893    893  6/12/2001 41
894    894  6/13/2001 41
895    895  6/14/2001 23
896    896  6/15/2001 18
897    897  6/16/2001 14
898    898  6/17/2001  8
899    899  6/18/2001 22
900    900  6/19/2001 17
901    901  6/20/2001 18
902    902  6/21/2001 12
903    903  6/22/2001 21
904    904  6/23/2001  1
905    905  6/24/2001  4
906    906  6/25/2001 31
907    907  6/26/2001 16
908    908  6/27/2001 23
909    909  6/28/2001 12
910    910  6/29/2001 10
911    911  6/30/2001  0
912    912   7/1/2001  2
913    913   7/2/2001 13
914    914   7/3/2001 16
915    915   7/4/2001  2
916    916   7/5/2001 18
917    917   7/6/2001 10
918    918   7/7/2001  1
919    919   7/8/2001  5
920    920   7/9/2001 13
921    921  7/10/2001 16
922    922  7/11/2001 25
923    923  7/12/2001 17
924    924  7/13/2001 14
925    925  7/14/2001  3
926    926  7/15/2001  4
927    927  7/16/2001 20
928    928  7/17/2001 16
929    929  7/18/2001 23
930    930  7/19/2001 13
931    931  7/20/2001 21
932    932  7/21/2001  1
933    933  7/22/2001  1
934    934  7/23/2001 20
935    935  7/24/2001 14
936    936  7/25/2001 23
937    937  7/26/2001 23
938    938  7/27/2001 16
939    939  7/28/2001  2
940    940  7/29/2001  4
941    941  7/30/2001 10
942    942  7/31/2001 24
943    943   8/1/2001 15
944    944   8/2/2001 14
945    945   8/3/2001 25
946    946   8/4/2001  1
947    947   8/5/2001  2
948    948   8/6/2001 23
949    949   8/7/2001 17
950    950   8/8/2001 22
951    951   8/9/2001  2
952    952  8/10/2001 14
953    953  8/11/2001  3
954    954  8/12/2001  1
955    955  8/13/2001 16
956    956  8/14/2001  8
957    957  8/15/2001 15
958    958  8/16/2001 12
959    959  8/17/2001 10
960    960  8/18/2001  2
961    961  8/19/2001  0
962    962  8/20/2001 13
963    963  8/21/2001 23
964    964  8/22/2001 18
965    965  8/23/2001 14
966    966  8/24/2001 15
967    967  8/25/2001  3
968    968  8/26/2001  2
969    969  8/27/2001 21
970    970  8/28/2001 18
971    971  8/29/2001 28
972    972  8/30/2001 18
973    973  8/31/2001 13
974    974   9/1/2001  4
975    975   9/2/2001  0
976    976   9/3/2001  3
977    977   9/4/2001 18
978    978   9/5/2001 22
979    979   9/6/2001 13
980    980   9/7/2001 20
981    981   9/8/2001  1
982    982   9/9/2001  0
983    983  9/10/2001 21
984    984  9/11/2001 18
985    985  9/12/2001  7
986    986  9/13/2001 22
987    987  9/14/2001 12
988    988  9/15/2001  4
989    989  9/16/2001  1
990    990  9/17/2001 16
991    991  9/18/2001 14
992    992  9/19/2001 19
993    993  9/20/2001 24
994    994  9/21/2001 20
995    995  9/22/2001  7
996    996  9/23/2001  2
997    997  9/24/2001 26
998    998  9/25/2001 22
999    999  9/26/2001 29
1000  1000  9/27/2001 28
1001  1001  9/28/2001 18
1002  1002  9/29/2001  2
1003  1003  9/30/2001  0
1004  1004  10/1/2001 45
1005  1005  10/2/2001 22
1006  1006  10/3/2001 42
1007  1007  10/4/2001 27
1008  1008  10/5/2001 16
1009  1009  10/6/2001 10
1010  1010  10/7/2001  3
1011  1011  10/8/2001 12
1012  1012  10/9/2001 28
1013  1013 10/10/2001 47
1014  1014 10/11/2001 26
1015  1015 10/12/2001 18
1016  1016 10/13/2001  6
1017  1017 10/14/2001  2
1018  1018 10/15/2001 29
1019  1019 10/16/2001 27
1020  1020 10/17/2001 35
1021  1021 10/18/2001 19
1022  1022 10/19/2001 19
1023  1023 10/20/2001  4
1024  1024 10/21/2001  5
1025  1025 10/22/2001 19
1026  1026 10/23/2001 37
1027  1027 10/24/2001 44
1028  1028 10/25/2001 35
1029  1029 10/26/2001 14
1030  1030 10/27/2001  3
1031  1031 10/28/2001  2
1032  1032 10/29/2001 31
1033  1033 10/30/2001 23
1034  1034 10/31/2001 15
1035  1035  11/1/2001 24
1036  1036  11/2/2001 26
1037  1037  11/3/2001  0
1038  1038  11/4/2001  1
1039  1039  11/5/2001 38
1040  1040  11/6/2001 22
1041  1041  11/7/2001 23
1042  1042  11/8/2001 25
1043  1043  11/9/2001 24
1044  1044 11/10/2001  5
1045  1045 11/11/2001  1
1046  1046 11/12/2001  6
1047  1047 11/13/2001 25
1048  1048 11/14/2001 25
1049  1049 11/15/2001 26
1050  1050 11/16/2001 20
1051  1051 11/17/2001  1
1052  1052 11/18/2001  2
1053  1053 11/19/2001 28
1054  1054 11/20/2001 28
1055  1055 11/21/2001 34
1056  1056 11/22/2001  1
1057  1057 11/23/2001 18
1058  1058 11/24/2001  2
1059  1059 11/25/2001  4
1060  1060 11/26/2001 33
1061  1061 11/27/2001 23
1062  1062 11/28/2001 29
1063  1063 11/29/2001 28
1064  1064 11/30/2001 18
1065  1065  12/1/2001  6
1066  1066  12/2/2001  2
1067  1067  12/3/2001 22
1068  1068  12/4/2001 35
1069  1069  12/5/2001 25
1070  1070  12/6/2001 17
1071  1071  12/7/2001 12
1072  1072  12/8/2001  3
1073  1073  12/9/2001  2
1074  1074 12/10/2001 30
1075  1075 12/11/2001 28
1076  1076 12/12/2001 19
1077  1077 12/13/2001 34
1078  1078 12/14/2001 26
1079  1079 12/15/2001  3
1080  1080 12/16/2001  4
1081  1081 12/17/2001 27
1082  1082 12/18/2001 30
1083  1083 12/19/2001 27
1084  1084 12/20/2001 23
1085  1085 12/21/2001 25
1086  1086 12/22/2001  7
1087  1087 12/23/2001  3
1088  1088 12/24/2001  4
1089  1089 12/25/2001  1
1090  1090 12/26/2001 29
1091  1091 12/27/2001 21
1092  1092 12/28/2001 21
1093  1093 12/29/2001  1
1094  1094 12/30/2001  1
1095  1095 12/31/2001  2
1096  1096   1/1/2002  4
1097  1097   1/2/2002 41
1098  1098   1/3/2002 28
1099  1099   1/4/2002 23
1100  1100   1/5/2002  5
1101  1101   1/6/2002  7
1102  1102   1/7/2002 21
1103  1103   1/8/2002 49
1104  1104   1/9/2002 35
1105  1105  1/10/2002 29
1106  1106  1/11/2002 28
1107  1107  1/12/2002  9
1108  1108  1/13/2002  8
1109  1109  1/14/2002 38
1110  1110  1/15/2002 24
1111  1111  1/16/2002 52
1112  1112  1/17/2002 25
1113  1113  1/18/2002 26
1114  1114  1/19/2002  3
1115  1115  1/20/2002  3
1116  1116  1/21/2002  5
1117  1117  1/22/2002 34
1118  1118  1/23/2002 35
1119  1119  1/24/2002 34
1120  1120  1/25/2002 34
1121  1121  1/26/2002  8
1122  1122  1/27/2002  1
1123  1123  1/28/2002 26
1124  1124  1/29/2002 33
1125  1125  1/30/2002 39
1126  1126  1/31/2002 26
1127  1127   2/1/2002 22
1128  1128   2/2/2002  2
1129  1129   2/3/2002  5
1130  1130   2/4/2002 20
1131  1131   2/5/2002 26
1132  1132   2/6/2002 28
1133  1133   2/7/2002 14
1134  1134   2/8/2002 12
1135  1135   2/9/2002  1
1136  1136  2/10/2002  5
1137  1137  2/11/2002 32
1138  1138  2/12/2002 29
1139  1139  2/13/2002 28
1140  1140  2/14/2002 18
1141  1141  2/15/2002 22
1142  1142  2/16/2002  0
1143  1143  2/17/2002  3
1144  1144  2/18/2002  4
1145  1145  2/19/2002 30
1146  1146  2/20/2002 29
1147  1147  2/21/2002 26
1148  1148  2/22/2002 17
1149  1149  2/23/2002  3
1150  1150  2/24/2002  0
1151  1151  2/25/2002 35
1152  1152  2/26/2002 19
1153  1153  2/27/2002 22
1154  1154  2/28/2002 18
1155  1155   3/1/2002 17
1156  1156   3/2/2002  0
1157  1157   3/3/2002  3
1158  1158   3/4/2002 25
1159  1159   3/5/2002 14
1160  1160   3/6/2002 30
1161  1161   3/7/2002 26
1162  1162   3/8/2002 16
1163  1163   3/9/2002  2
1164  1164  3/10/2002  2
1165  1165  3/11/2002 39
1166  1166  3/12/2002 32
1167  1167  3/13/2002 48
1168  1168  3/14/2002 29
1169  1169  3/15/2002 15
1170  1170  3/16/2002  3
1171  1171  3/17/2002  2
1172  1172  3/18/2002 22
1173  1173  3/19/2002 27
1174  1174  3/20/2002 42
1175  1175  3/21/2002 24
1176  1176  3/22/2002 26
1177  1177  3/23/2002  3
1178  1178  3/24/2002  1
1179  1179  3/25/2002 22
1180  1180  3/26/2002 26
1181  1181  3/27/2002 34
1182  1182  3/28/2002 19
1183  1183  3/29/2002 22
1184  1184  3/30/2002  2
1185  1185  3/31/2002  0
1186  1186   4/1/2002 25
1187  1187   4/2/2002 19
1188  1188   4/3/2002 29
1189  1189   4/4/2002 14
1190  1190   4/5/2002 15
1191  1191   4/6/2002  0
1192  1192   4/7/2002  1
1193  1193   4/8/2002 24
1194  1194   4/9/2002 24
1195  1195  4/10/2002 24
1196  1196  4/11/2002 19
1197  1197  4/12/2002 14
1198  1198  4/13/2002  3
1199  1199  4/14/2002  2
1200  1200  4/15/2002 16
1201  1201  4/16/2002 25
1202  1202  4/17/2002 28
1203  1203  4/18/2002  9
1204  1204  4/19/2002 20
1205  1205  4/20/2002  1
1206  1206  4/21/2002  2
1207  1207  4/22/2002 17
1208  1208  4/23/2002 17
1209  1209  4/24/2002 32
1210  1210  4/25/2002 12
1211  1211  4/26/2002 20
1212  1212  4/27/2002  4
1213  1213  4/28/2002  3
1214  1214  4/29/2002 29
1215  1215  4/30/2002 24
1216  1216   5/1/2002 17
1217  1217   5/2/2002 22
1218  1218   5/3/2002 19
1219  1219   5/4/2002  4
1220  1220   5/5/2002  2
1221  1221   5/6/2002 17
1222  1222   5/7/2002 21
1223  1223   5/8/2002 23
1224  1224   5/9/2002 22
1225  1225  5/10/2002 20
1226  1226  5/11/2002  1
1227  1227  5/12/2002  3
1228  1228  5/13/2002 18
1229  1229  5/14/2002 15
1230  1230  5/15/2002 25
1231  1231  5/16/2002 13
1232  1232  5/17/2002 14
1233  1233  5/18/2002  1
1234  1234  5/19/2002  2
1235  1235  5/20/2002 33
1236  1236  5/21/2002 18
1237  1237  5/22/2002 12
1238  1238  5/23/2002 24
1239  1239  5/24/2002 18
1240  1240  5/25/2002  1
1241  1241  5/26/2002  1
1242  1242  5/27/2002  1
1243  1243  5/28/2002 15
1244  1244  5/29/2002 19
1245  1245  5/30/2002 17
1246  1246  5/31/2002 11
1247  1247   6/1/2002  2
1248  1248   6/2/2002  1
1249  1249   6/3/2002 22
1250  1250   6/4/2002 18
1251  1251   6/5/2002 23
1252  1252   6/6/2002  9
1253  1253   6/7/2002 14
1254  1254   6/8/2002  0
1255  1255   6/9/2002  4
1256  1256  6/10/2002 16
1257  1257  6/11/2002 27
1258  1258  6/12/2002 30
1259  1259  6/13/2002 21
1260  1260  6/14/2002 24
1261  1261  6/15/2002  2
1262  1262  6/16/2002  2
1263  1263  6/17/2002 22
1264  1264  6/18/2002 17
1265  1265  6/19/2002 17
1266  1266  6/20/2002 17
1267  1267  6/21/2002 19
1268  1268  6/22/2002  0
1269  1269  6/23/2002  0
1270  1270  6/24/2002 18
1271  1271  6/25/2002 28
1272  1272  6/26/2002 29
1273  1273  6/27/2002 15
1274  1274  6/28/2002 16
1275  1275  6/29/2002  8
1276  1276  6/30/2002  0
1277  1277   7/1/2002  7
1278  1278   7/2/2002 13
1279  1279   7/3/2002 12
1280  1280   7/4/2002  0
1281  1281   7/5/2002 19
1282  1282   7/6/2002  4
1283  1283   7/7/2002  0
1284  1284   7/8/2002 23
1285  1285   7/9/2002 20
1286  1286  7/10/2002 14
1287  1287  7/11/2002 15
1288  1288  7/12/2002 14
1289  1289  7/13/2002  5
1290  1290  7/14/2002  1
1291  1291  7/15/2002 15
1292  1292  7/16/2002 18
1293  1293  7/17/2002 19
1294  1294  7/18/2002 27
1295  1295  7/19/2002 14
1296  1296  7/20/2002  2
1297  1297  7/21/2002  5
1298  1298  7/22/2002 15
1299  1299  7/23/2002 20
1300  1300  7/24/2002 14
1301  1301  7/25/2002 25
1302  1302  7/26/2002 10
1303  1303  7/27/2002  1
1304  1304  7/28/2002  1
1305  1305  7/29/2002 15
1306  1306  7/30/2002 16
1307  1307  7/31/2002 29
1308  1308   8/1/2002 11
1309  1309   8/2/2002 13
1310  1310   8/3/2002  2
1311  1311   8/4/2002  3
1312  1312   8/5/2002 25
1313  1313   8/6/2002 15
1314  1314   8/7/2002 27
1315  1315   8/8/2002 18
1316  1316   8/9/2002 27
1317  1317  8/10/2002  2
1318  1318  8/11/2002  2
1319  1319  8/12/2002 21
1320  1320  8/13/2002 30
1321  1321  8/14/2002 34
1322  1322  8/15/2002 22
1323  1323  8/16/2002 18
1324  1324  8/17/2002  5
1325  1325  8/18/2002  0
1326  1326  8/19/2002  7
1327  1327  8/20/2002 13
1328  1328  8/21/2002 20
1329  1329  8/22/2002 21
1330  1330  8/23/2002 31
1331  1331  8/24/2002  7
1332  1332  8/25/2002  1
1333  1333  8/26/2002 30
1334  1334  8/27/2002 16
1335  1335  8/28/2002 20
1336  1336  8/29/2002 15
1337  1337  8/30/2002  8
1338  1338  8/31/2002  3
1339  1339   9/1/2002  1
1340  1340   9/2/2002  0
1341  1341   9/3/2002 17
1342  1342   9/4/2002 37
1343  1343   9/5/2002 32
1344  1344   9/6/2002 26
1345  1345   9/7/2002  2
1346  1346   9/8/2002  7
1347  1347   9/9/2002 26
1348  1348  9/10/2002 16
1349  1349  9/11/2002 20
1350  1350  9/12/2002 11
1351  1351  9/13/2002 15
1352  1352  9/14/2002  2
1353  1353  9/15/2002  1
1354  1354  9/16/2002 20
1355  1355  9/17/2002 13
1356  1356  9/18/2002 25
1357  1357  9/19/2002 20
1358  1358  9/20/2002 17
1359  1359  9/21/2002  1
1360  1360  9/22/2002  2
1361  1361  9/23/2002 14
1362  1362  9/24/2002 23
1363  1363  9/25/2002 33
1364  1364  9/26/2002 27
1365  1365  9/27/2002 20
1366  1366  9/28/2002  4
1367  1367  9/29/2002  0
1368  1368  9/30/2002  2
1369  1369  10/1/2002 20
1370  1370  10/2/2002 27
1371  1371  10/3/2002 16
1372  1372  10/4/2002 29
1373  1373  10/5/2002  5
1374  1374  10/6/2002  2
1375  1375  10/7/2002 26
1376  1376  10/8/2002 23
1377  1377  10/9/2002 19
1378  1378 10/10/2002 32
1379  1379 10/11/2002 23
1380  1380 10/12/2002  4
1381  1381 10/13/2002 11
1382  1382 10/14/2002  6
1383  1383 10/15/2002 23
1384  1384 10/16/2002 25
1385  1385 10/17/2002 29
1386  1386 10/18/2002 35
1387  1387 10/19/2002  3
1388  1388 10/20/2002  1
1389  1389 10/21/2002 34
1390  1390 10/22/2002 34
1391  1391 10/23/2002 27
1392  1392 10/24/2002 29
1393  1393 10/25/2002 17
1394  1394 10/26/2002  5
1395  1395 10/27/2002  4
1396  1396 10/28/2002 29
1397  1397 10/29/2002 34
1398  1398 10/30/2002 34
1399  1399 10/31/2002 19
1400  1400  11/1/2002 22
1401  1401  11/2/2002  4
1402  1402  11/3/2002  2
1403  1403  11/4/2002 50
1404  1404  11/5/2002 21
1405  1405  11/6/2002 33
1406  1406  11/7/2002 26
1407  1407  11/8/2002 22
1408  1408  11/9/2002  1
1409  1409 11/10/2002  4
1410  1410 11/11/2002  8
1411  1411 11/12/2002 37
1412  1412 11/13/2002 48
1413  1413 11/14/2002 34
1414  1414 11/15/2002 29
1415  1415 11/16/2002  8
1416  1416 11/17/2002  1
1417  1417 11/18/2002 45
1418  1418 11/19/2002 31
1419  1419 11/20/2002 32
1420  1420 11/21/2002 29
1421  1421 11/22/2002 15
1422  1422 11/23/2002  7
1423  1423 11/24/2002  5
1424  1424 11/25/2002 36
1425  1425 11/26/2002 31
1426  1426 11/27/2002 26
1427  1427 11/28/2002  5
1428  1428 11/29/2002 10
1429  1429 11/30/2002  3
1430  1430  12/1/2002  8
1431  1431  12/2/2002 31
1432  1432  12/3/2002 24
1433  1433  12/4/2002 47
1434  1434  12/5/2002  5
1435  1435  12/6/2002 13
1436  1436  12/7/2002  6
1437  1437  12/8/2002  5
1438  1438  12/9/2002 17
1439  1439 12/10/2002 22
1440  1440 12/11/2002 19
1441  1441 12/12/2002 43
1442  1442 12/13/2002 30
1443  1443 12/14/2002  3
1444  1444 12/15/2002  2
1445  1445 12/16/2002 36
1446  1446 12/17/2002 30
1447  1447 12/18/2002 27
1448  1448 12/19/2002 28
1449  1449 12/20/2002 30
1450  1450 12/21/2002  1
1451  1451 12/22/2002  4
1452  1452 12/23/2002 16
1453  1453 12/24/2002 25
1454  1454 12/25/2002  1
1455  1455 12/26/2002 19
1456  1456 12/27/2002 21
1457  1457 12/28/2002  7
1458  1458 12/29/2002  6
1459  1459 12/30/2002 22
1460  1460 12/31/2002  5
1461  1461   1/1/2003  6
1462  1462   1/2/2003 41
1463  1463   1/3/2003 22
1464  1464   1/4/2003  5
1465  1465   1/5/2003  3
1466  1466   1/6/2003 31
1467  1467   1/7/2003 26
1468  1468   1/8/2003 30
1469  1469   1/9/2003 33
1470  1470  1/10/2003 21
1471  1471  1/11/2003 10
1472  1472  1/12/2003  6
1473  1473  1/13/2003 43
1474  1474  1/14/2003 36
1475  1475  1/15/2003 30
1476  1476  1/16/2003 27
1477  1477  1/17/2003 31
1478  1478  1/18/2003  6
1479  1479  1/19/2003  3
1480  1480  1/20/2003  9
1481  1481  1/21/2003 24
1482  1482  1/22/2003 39
1483  1483  1/23/2003 48
1484  1484  1/24/2003  8
1485  1485  1/25/2003  3
1486  1486  1/26/2003  3
1487  1487  1/27/2003 30
1488  1488  1/28/2003 34
1489  1489  1/29/2003 38
1490  1490  1/30/2003 33
1491  1491  1/31/2003 27
1492  1492   2/1/2003  3
1493  1493   2/2/2003  3
1494  1494   2/3/2003 40
1495  1495   2/4/2003 34
1496  1496   2/5/2003 24
1497  1497   2/6/2003 53
1498  1498   2/7/2003 14
1499  1499   2/8/2003  5
1500  1500   2/9/2003  7
1501  1501  2/10/2003 39
1502  1502  2/11/2003 46
1503  1503  2/12/2003 45
1504  1504  2/13/2003 27
1505  1505  2/14/2003 18
1506  1506  2/15/2003  7
1507  1507  2/16/2003  2
1508  1508  2/17/2003  0
1509  1509  2/18/2003  8
1510  1510  2/19/2003 16
1511  1511  2/20/2003 25
1512  1512  2/21/2003 30
1513  1513  2/22/2003 13
1514  1514  2/23/2003  9
1515  1515  2/24/2003 38
1516  1516  2/25/2003 29
1517  1517  2/26/2003 38
1518  1518  2/27/2003 51
1519  1519  2/28/2003 20
1520  1520   3/1/2003  4
1521  1521   3/2/2003  3
1522  1522   3/3/2003 28
1523  1523   3/4/2003 38
1524  1524   3/5/2003 41
1525  1525   3/6/2003 45
1526  1526   3/7/2003 20
1527  1527   3/8/2003  7
1528  1528   3/9/2003  6
1529  1529  3/10/2003 30
1530  1530  3/11/2003 32
1531  1531  3/12/2003 30
1532  1532  3/13/2003 29
1533  1533  3/14/2003 32
1534  1534  3/15/2003  7
1535  1535  3/16/2003 11
1536  1536  3/17/2003 36
1537  1537  3/18/2003 15
1538  1538  3/19/2003 39
1539  1539  3/20/2003 28
1540  1540  3/21/2003 38
1541  1541  3/22/2003  8
1542  1542  3/23/2003  0
1543  1543  3/24/2003 39
1544  1544  3/25/2003 27
1545  1545  3/26/2003 39
1546  1546  3/27/2003 24
1547  1547  3/28/2003 22
1548  1548  3/29/2003 11
1549  1549  3/30/2003  2
1550  1550  3/31/2003  3
1551  1551   4/1/2003 44
1552  1552   4/2/2003 38
1553  1553   4/3/2003 23
1554  1554   4/4/2003 14
1555  1555   4/5/2003  4
1556  1556   4/6/2003  3
1557  1557   4/7/2003 34
1558  1558   4/8/2003 45
1559  1559   4/9/2003 31
1560  1560  4/10/2003 40
1561  1561  4/11/2003 26
1562  1562  4/12/2003  2
1563  1563  4/13/2003  4
1564  1564  4/14/2003 29
1565  1565  4/15/2003 35
1566  1566  4/16/2003 34
1567  1567  4/17/2003 15
1568  1568  4/18/2003 18
1569  1569  4/19/2003  2
1570  1570  4/20/2003 11
1571  1571  4/21/2003 43
1572  1572  4/22/2003 29
1573  1573  4/23/2003 27
1574  1574  4/24/2003 23
1575  1575  4/25/2003 23
1576  1576  4/26/2003  6
1577  1577  4/27/2003  3
1578  1578  4/28/2003 25
1579  1579  4/29/2003 36
1580  1580  4/30/2003 39
1581  1581   5/1/2003 26
1582  1582   5/2/2003 18
1583  1583   5/3/2003  4
1584  1584   5/4/2003  7
1585  1585   5/5/2003 33
1586  1586   5/6/2003 23
1587  1587   5/7/2003 40
1588  1588   5/8/2003 32
1589  1589   5/9/2003 19
1590  1590  5/10/2003  5
1591  1591  5/11/2003  6
1592  1592  5/12/2003 35
1593  1593  5/13/2003 40
1594  1594  5/14/2003 26
1595  1595  5/15/2003 27
1596  1596  5/16/2003 27
1597  1597  5/17/2003  9
1598  1598  5/18/2003  5
1599  1599  5/19/2003 46
1600  1600  5/20/2003 25
1601  1601  5/21/2003 31
1602  1602  5/22/2003 27
1603  1603  5/23/2003 15
1604  1604  5/24/2003  5
1605  1605  5/25/2003  5
1606  1606  5/26/2003  3
1607  1607  5/27/2003 38
1608  1608  5/28/2003 45
1609  1609  5/29/2003 28
1610  1610  5/30/2003 25
1611  1611  5/31/2003  7
1612  1612   6/1/2003  3
1613  1613   6/2/2003 42
1614  1614   6/3/2003 27
1615  1615   6/4/2003 46
1616  1616   6/5/2003 45
1617  1617   6/6/2003 28
1618  1618   6/7/2003 10
1619  1619   6/8/2003  2
1620  1620   6/9/2003 31
1621  1621  6/10/2003 25
1622  1622  6/11/2003 24
1623  1623  6/12/2003 24
1624  1624  6/13/2003 30
1625  1625  6/14/2003  4
1626  1626  6/15/2003  5
1627  1627  6/16/2003 28
1628  1628  6/17/2003 41
1629  1629  6/18/2003 42
1630  1630  6/19/2003 26
1631  1631  6/20/2003 18
1632  1632  6/21/2003 10
1633  1633  6/22/2003  7
1634  1634  6/23/2003 19
1635  1635  6/24/2003 35
1636  1636  6/25/2003 27
1637  1637  6/26/2003 21
1638  1638  6/27/2003 21
1639  1639  6/28/2003  7
1640  1640  6/29/2003  7
1641  1641  6/30/2003  0
1642  1642   7/1/2003 17
1643  1643   7/2/2003 35
1644  1644   7/3/2003 17
1645  1645   7/4/2003 10
1646  1646   7/5/2003  4
1647  1647   7/6/2003  7
1648  1648   7/7/2003 24
1649  1649   7/8/2003 33
1650  1650   7/9/2003 28
1651  1651  7/10/2003 23
1652  1652  7/11/2003 19
1653  1653  7/12/2003 11
1654  1654  7/13/2003  3
1655  1655  7/14/2003 38
1656  1656  7/15/2003 34
1657  1657  7/16/2003 29
1658  1658  7/17/2003 19
1659  1659  7/18/2003 25
1660  1660  7/19/2003  4
1661  1661  7/20/2003  6
1662  1662  7/21/2003 40
1663  1663  7/22/2003 29
1664  1664  7/23/2003 28
1665  1665  7/24/2003 26
1666  1666  7/25/2003 12
1667  1667  7/26/2003  8
1668  1668  7/27/2003  0
1669  1669  7/28/2003 31
1670  1670  7/29/2003 25
1671  1671  7/30/2003 26
1672  1672  7/31/2003 37
1673  1673   8/1/2003 20
1674  1674   8/2/2003  6
1675  1675   8/3/2003  2
1676  1676   8/4/2003 30
1677  1677   8/5/2003 42
1678  1678   8/6/2003 17
1679  1679   8/7/2003 18
1680  1680   8/8/2003 22
1681  1681   8/9/2003  2
1682  1682  8/10/2003  1
1683  1683  8/11/2003 25
1684  1684  8/12/2003 32
1685  1685  8/13/2003 14
1686  1686  8/14/2003 19
1687  1687  8/15/2003  8
1688  1688  8/16/2003  3
1689  1689  8/17/2003  5
1690  1690  8/18/2003 38
1691  1691  8/19/2003 34
1692  1692  8/20/2003 27
1693  1693  8/21/2003 21
1694  1694  8/22/2003 22
1695  1695  8/23/2003  4
1696  1696  8/24/2003  8
1697  1697  8/25/2003 22
1698  1698  8/26/2003 34
1699  1699  8/27/2003 18
1700  1700  8/28/2003 19
1701  1701  8/29/2003 27
1702  1702  8/30/2003  3
1703  1703  8/31/2003  6
1704  1704   9/1/2003  4
1705  1705   9/2/2003 56
1706  1706   9/3/2003 36
1707  1707   9/4/2003 36
1708  1708   9/5/2003 26
1709  1709   9/6/2003  6
1710  1710   9/7/2003  6
1711  1711   9/8/2003 45
1712  1712   9/9/2003 39
1713  1713  9/10/2003 37
1714  1714  9/11/2003 29
1715  1715  9/12/2003 28
1716  1716  9/13/2003  9
1717  1717  9/14/2003 13
1718  1718  9/15/2003 46
1719  1719  9/16/2003 32
1720  1720  9/17/2003 41
1721  1721  9/18/2003 21
1722  1722  9/19/2003 31
1723  1723  9/20/2003  6
1724  1724  9/21/2003 10
1725  1725  9/22/2003 27
1726  1726  9/23/2003 39
1727  1727  9/24/2003 49
1728  1728  9/25/2003 49
1729  1729  9/26/2003 48
1730  1730  9/27/2003 15
1731  1731  9/28/2003 12
1732  1732  9/29/2003 37
1733  1733  9/30/2003 10
1734  1734  10/1/2003 25
1735  1735  10/2/2003 29
1736  1736  10/3/2003 32
1737  1737  10/4/2003 17
1738  1738  10/5/2003  5
1739  1739  10/6/2003 36
1740  1740  10/7/2003 34
1741  1741  10/8/2003 46
1742  1742  10/9/2003 31
1743  1743 10/10/2003 29
1744  1744 10/11/2003  6
1745  1745 10/12/2003  4
1746  1746 10/13/2003 23
1747  1747 10/14/2003 47
1748  1748 10/15/2003 31
1749  1749 10/16/2003 23
1750  1750 10/17/2003 24
1751  1751 10/18/2003  7
1752  1752 10/19/2003  5
1753  1753 10/20/2003 46
1754  1754 10/21/2003 29
1755  1755 10/22/2003 38
1756  1756 10/23/2003 32
1757  1757 10/24/2003 27
1758  1758 10/25/2003  6
1759  1759 10/26/2003  5
1760  1760 10/27/2003 52
1761  1761 10/28/2003 47
1762  1762 10/29/2003 39
1763  1763 10/30/2003 23
1764  1764 10/31/2003 33
1765  1765  11/1/2003  3
1766  1766  11/2/2003  6
1767  1767  11/3/2003 26
1768  1768  11/4/2003 32
1769  1769  11/5/2003 40
1770  1770  11/6/2003 19
1771  1771  11/7/2003 22
1772  1772  11/8/2003  8
1773  1773  11/9/2003  1
1774  1774 11/10/2003 36
1775  1775 11/11/2003  6
1776  1776 11/12/2003 47
1777  1777 11/13/2003 18
1778  1778 11/14/2003 26
1779  1779 11/15/2003 13
1780  1780 11/16/2003  8
1781  1781 11/17/2003 44
1782  1782 11/18/2003 57
1783  1783 11/19/2003 68
1784  1784 11/20/2003 44
1785  1785 11/21/2003 34
1786  1786 11/22/2003  8
1787  1787 11/23/2003  5
1788  1788 11/24/2003 73
1789  1789 11/25/2003 39
1790  1790 11/26/2003 43
1791  1791 11/27/2003  4
1792  1792 11/28/2003 13
1793  1793 11/29/2003  7
1794  1794 11/30/2003  8
1795  1795  12/1/2003 41
1796  1796  12/2/2003 50
1797  1797  12/3/2003 65
1798  1798  12/4/2003 42
1799  1799  12/5/2003 23
1800  1800  12/6/2003  3
1801  1801  12/7/2003  6
1802  1802  12/8/2003 55
1803  1803  12/9/2003 53
1804  1804 12/10/2003 55
1805  1805 12/11/2003 48
1806  1806 12/12/2003 33
1807  1807 12/13/2003 10
1808  1808 12/14/2003 14
1809  1809 12/15/2003 52
1810  1810 12/16/2003 64
1811  1811 12/17/2003 54
1812  1812 12/18/2003 55
1813  1813 12/19/2003 48
1814  1814 12/20/2003 12
1815  1815 12/21/2003  9
1816  1816 12/22/2003 67
1817  1817 12/23/2003 57
1818  1818 12/24/2003 22
1819  1819 12/25/2003 14
1820  1820 12/26/2003 21
1821  1821 12/27/2003  9
1822  1822 12/28/2003 13
1823  1823 12/29/2003 39
1824  1824 12/30/2003 59
1825  1825 12/31/2003  3
1826  1826   1/1/2004  3
1827  1827   1/2/2004 18
1828  1828   1/3/2004 11
1829  1829   1/4/2004  6
1830  1830   1/5/2004 36
1831  1831   1/6/2004 41
1832  1832   1/7/2004 39
1833  1833   1/8/2004 20
1834  1834   1/9/2004 22
1835  1835  1/10/2004 17
1836  1836  1/11/2004  4
1837  1837  1/12/2004 39
1838  1838  1/13/2004 27
1839  1839  1/14/2004 33
1840  1840  1/15/2004 17
1841  1841  1/16/2004 18
1842  1842  1/17/2004  2
1843  1843  1/18/2004  0
1844  1844  1/19/2004  2
1845  1845  1/20/2004 16
1846  1846  1/21/2004 22
1847  1847  1/22/2004 26
1848  1848  1/23/2004 19
1849  1849  1/24/2004  0
1850  1850  1/25/2004  3
1851  1851  1/26/2004 12
1852  1852  1/27/2004  9
1853  1853  1/28/2004 30
1854  1854  1/29/2004 18
1855  1855  1/30/2004 26
1856  1856  1/31/2004  2
1857  1857   2/1/2004  4
1858  1858   2/2/2004 26
1859  1859   2/3/2004 28
1860  1860   2/4/2004 21
1861  1861   2/5/2004 32
1862  1862   2/6/2004 18
1863  1863   2/7/2004  3
1864  1864   2/8/2004 13
1865  1865   2/9/2004 34
1866  1866  2/10/2004 27
1867  1867  2/11/2004 23
1868  1868  2/12/2004 21
1869  1869  2/13/2004 12
1870  1870  2/14/2004  4
1871  1871  2/15/2004  4
1872  1872  2/16/2004  2
1873  1873  2/17/2004 24
1874  1874  2/18/2004 22
1875  1875  2/19/2004 22
1876  1876  2/20/2004  9
1877  1877  2/21/2004  5
1878  1878  2/22/2004  4
1879  1879  2/23/2004 18
1880  1880  2/24/2004 29
1881  1881  2/25/2004 23
1882  1882  2/26/2004 27
1883  1883  2/27/2004 12
1884  1884  2/28/2004  2
1885  1885  2/29/2004  1
1886  1886   3/1/2004 30
1887  1887   3/2/2004 20
1888  1888   3/3/2004 18
1889  1889   3/4/2004 23
1890  1890   3/5/2004 11
1891  1891   3/6/2004  0
1892  1892   3/7/2004  6
1893  1893   3/8/2004 18
1894  1894   3/9/2004 39
1895  1895  3/10/2004 21
1896  1896  3/11/2004 16
1897  1897  3/12/2004  8
1898  1898  3/13/2004  4
1899  1899  3/14/2004  2
1900  1900  3/15/2004 22
1901  1901  3/16/2004 28
1902  1902  3/17/2004 20
1903  1903  3/18/2004 31
1904  1904  3/19/2004  9
1905  1905  3/20/2004  1
1906  1906  3/21/2004  2
1907  1907  3/22/2004 20
1908  1908  3/23/2004 27
1909  1909  3/24/2004 20
1910  1910  3/25/2004 17
1911  1911  3/26/2004 11
1912  1912  3/27/2004  2
1913  1913  3/28/2004  0
1914  1914  3/29/2004 20
1915  1915  3/30/2004 11
1916  1916  3/31/2004  4
1917  1917   4/1/2004 27
1918  1918   4/2/2004 18
1919  1919   4/3/2004 16
1920  1920   4/4/2004  5
1921  1921   4/5/2004 34
1922  1922   4/6/2004 44
1923  1923   4/7/2004 38
1924  1924   4/8/2004 32
1925  1925   4/9/2004 36
1926  1926  4/10/2004 14
1927  1927  4/11/2004  8
1928  1928  4/12/2004 30
1929  1929  4/13/2004 35
1930  1930  4/14/2004 21
1931  1931  4/15/2004 50
1932  1932  4/16/2004 24
1933  1933  4/17/2004 26
1934  1934  4/18/2004 13
1935  1935  4/19/2004 45
1936  1936  4/20/2004 27
1937  1937  4/21/2004 43
1938  1938  4/22/2004 30
1939  1939  4/23/2004 49
1940  1940  4/24/2004 18
1941  1941  4/25/2004 10
1942  1942  4/26/2004 35
1943  1943  4/27/2004 23
1944  1944  4/28/2004 33
1945  1945  4/29/2004 29
1946  1946  4/30/2004 28
1947  1947   5/1/2004 16
1948  1948   5/2/2004  4
1949  1949   5/3/2004 36
1950  1950   5/4/2004 42
1951  1951   5/5/2004 42
1952  1952   5/6/2004 30
1953  1953   5/7/2004 23
1954  1954   5/8/2004 11
1955  1955   5/9/2004 13
1956  1956  5/10/2004 64
1957  1957  5/11/2004 31
1958  1958  5/12/2004 56
1959  1959  5/13/2004 43
1960  1960  5/14/2004 26
1961  1961  5/15/2004 16
1962  1962  5/16/2004  7
1963  1963  5/17/2004 28
1964  1964  5/18/2004 34
1965  1965  5/19/2004 43
1966  1966  5/20/2004 30
1967  1967  5/21/2004 38
1968  1968  5/22/2004  8
1969  1969  5/23/2004  7
1970  1970  5/24/2004 45
1971  1971  5/25/2004 36
1972  1972  5/26/2004 42
1973  1973  5/27/2004 30
1974  1974  5/28/2004 39
1975  1975  5/29/2004  4
1976  1976  5/30/2004  4
1977  1977  5/31/2004  3
1978  1978   6/1/2004 39
1979  1979   6/2/2004 30
1980  1980   6/3/2004 31
1981  1981   6/4/2004 26
1982  1982   6/5/2004 15
1983  1983   6/6/2004 12
1984  1984   6/7/2004 28
1985  1985   6/8/2004 41
1986  1986   6/9/2004 19
1987  1987  6/10/2004 31
1988  1988  6/11/2004 22
1989  1989  6/12/2004 17
1990  1990  6/13/2004 11
1991  1991  6/14/2004 46
1992  1992  6/15/2004 42
1993  1993  6/16/2004 29
1994  1994  6/17/2004 40
1995  1995  6/18/2004 29
1996  1996  6/19/2004 11
1997  1997  6/20/2004 13
1998  1998  6/21/2004 41
1999  1999  6/22/2004 33
2000  2000  6/23/2004 43
2001  2001  6/24/2004 42
2002  2002  6/25/2004 13
2003  2003  6/26/2004  6
2004  2004  6/27/2004 12
2005  2005  6/28/2004 41
2006  2006  6/29/2004 31
2007  2007  6/30/2004  0
2008  2008   7/1/2004 39
2009  2009   7/2/2004 34
2010  2010   7/3/2004  5
2011  2011   7/4/2004  7
2012  2012   7/5/2004  6
2013  2013   7/6/2004 33
2014  2014   7/7/2004 38
2015  2015   7/8/2004 28
2016  2016   7/9/2004 34
2017  2017  7/10/2004 10
2018  2018  7/11/2004  4
2019  2019  7/12/2004 37
2020  2020  7/13/2004 38
2021  2021  7/14/2004 22
2022  2022  7/15/2004 37
2023  2023  7/16/2004 32
2024  2024  7/17/2004 14
2025  2025  7/18/2004  8
2026  2026  7/19/2004 37
2027  2027  7/20/2004 28
2028  2028  7/21/2004 11
2029  2029  7/22/2004 24
2030  2030  7/23/2004 16
2031  2031  7/24/2004 12
2032  2032  7/25/2004  2
2033  2033  7/26/2004 51
2034  2034  7/27/2004 37
2035  2035  7/28/2004 52
2036  2036  7/29/2004 38
2037  2037  7/30/2004 27
2038  2038  7/31/2004  8
2039  2039   8/1/2004 12
2040  2040   8/2/2004 37
2041  2041   8/3/2004 37
2042  2042   8/4/2004 57
2043  2043   8/5/2004 43
2044  2044   8/6/2004 39
2045  2045   8/7/2004  8
2046  2046   8/8/2004  9
2047  2047   8/9/2004 42
2048  2048  8/10/2004 37
2049  2049  8/11/2004 36
2050  2050  8/12/2004 36
2051  2051  8/13/2004 44
2052  2052  8/14/2004  9
2053  2053  8/15/2004  7
2054  2054  8/16/2004 41
2055  2055  8/17/2004 54
2056  2056  8/18/2004 53
2057  2057  8/19/2004 43
2058  2058  8/20/2004 29
2059  2059  8/21/2004 20
2060  2060  8/22/2004  8
2061  2061  8/23/2004 26
2062  2062  8/24/2004 33
2063  2063  8/25/2004 30
2064  2064  8/26/2004 35
2065  2065  8/27/2004 35
2066  2066  8/28/2004  7
2067  2067  8/29/2004  6
2068  2068  8/30/2004 56
2069  2069  8/31/2004 48
2070  2070   9/1/2004 41
2071  2071   9/2/2004 38
2072  2072   9/3/2004 23
2073  2073   9/4/2004  8
2074  2074   9/5/2004 10
2075  2075   9/6/2004 13
2076  2076   9/7/2004 49
2077  2077   9/8/2004 50
2078  2078   9/9/2004 28
2079  2079  9/10/2004 27
2080  2080  9/11/2004  5
2081  2081  9/12/2004 10
2082  2082  9/13/2004 49
2083  2083  9/14/2004 49
2084  2084  9/15/2004 40
2085  2085  9/16/2004 53
2086  2086  9/17/2004 40
2087  2087  9/18/2004  5
2088  2088  9/19/2004  8
2089  2089  9/20/2004 59
2090  2090  9/21/2004 35
2091  2091  9/22/2004 32
2092  2092  9/23/2004 55
2093  2093  9/24/2004 45
2094  2094  9/25/2004 15
2095  2095  9/26/2004  7
2096  2096  9/27/2004 41
2097  2097  9/28/2004 42
2098  2098  9/29/2004 40
2099  2099  9/30/2004  2
2100  2100  10/1/2004 26
2101  2101  10/2/2004 10
2102  2102  10/3/2004 14
2103  2103  10/4/2004 37
2104  2104  10/5/2004 48
2105  2105  10/6/2004 44
2106  2106  10/7/2004 37
2107  2107  10/8/2004 25
2108  2108  10/9/2004 13
2109  2109 10/10/2004  9
2110  2110 10/11/2004  2
2111  2111 10/12/2004 39
2112  2112 10/13/2004 39
2113  2113 10/14/2004 34
2114  2114 10/15/2004 37
2115  2115 10/16/2004  1
2116  2116 10/17/2004  4
2117  2117 10/18/2004 36
2118  2118 10/19/2004 45
2119  2119 10/20/2004 57
2120  2120 10/21/2004 37
2121  2121 10/22/2004 25
2122  2122 10/23/2004 15
2123  2123 10/24/2004 10
2124  2124 10/25/2004 56
2125  2125 10/26/2004 65
2126  2126 10/27/2004 70
2127  2127 10/28/2004 40
2128  2128 10/29/2004 29
2129  2129 10/30/2004  6
2130  2130 10/31/2004  4
2131  2131  11/1/2004 26
2132  2132  11/2/2004 44
2133  2133  11/3/2004 42
2134  2134  11/4/2004 43
2135  2135  11/5/2004 35
2136  2136  11/6/2004  7
2137  2137  11/7/2004  8
2138  2138  11/8/2004 76
2139  2139  11/9/2004 36
2140  2140 11/10/2004 54
2141  2141 11/11/2004 17
2142  2142 11/12/2004 14
2143  2143 11/13/2004  9
2144  2144 11/14/2004 12
2145  2145 11/15/2004 48
2146  2146 11/16/2004 48
2147  2147 11/17/2004 68
2148  2148 11/18/2004 53
2149  2149 11/19/2004 31
2150  2150 11/20/2004  8
2151  2151 11/21/2004 14
2152  2152 11/22/2004 61
2153  2153 11/23/2004 48
2154  2154 11/24/2004 48
2155  2155 11/25/2004  9
2156  2156 11/26/2004 29
2157  2157 11/27/2004 17
2158  2158 11/28/2004 10
2159  2159 11/29/2004 49
2160  2160 11/30/2004 56
2161  2161  12/1/2004 48
2162  2162  12/2/2004 45
2163  2163  12/3/2004 32
2164  2164  12/4/2004 13
2165  2165  12/5/2004  8
2166  2166  12/6/2004 30
2167  2167  12/7/2004 54
2168  2168  12/8/2004 36
2169  2169  12/9/2004 55
2170  2170 12/10/2004 42
2171  2171 12/11/2004  7
2172  2172 12/12/2004  9
2173  2173 12/13/2004 51
2174  2174 12/14/2004 38
2175  2175 12/15/2004 61
2176  2176 12/16/2004 45
2177  2177 12/17/2004 46
2178  2178 12/18/2004  4
2179  2179 12/19/2004  5
2180  2180 12/20/2004 35
2181  2181 12/21/2004 49
2182  2182 12/22/2004 36
2183  2183 12/23/2004 33
2184  2184 12/24/2004 12
2185  2185 12/25/2004  2
2186  2186 12/26/2004  8
2187  2187 12/27/2004 46
2188  2188 12/28/2004 69
2189  2189 12/29/2004 39
2190  2190 12/30/2004 42
2191  2191 12/31/2004  2
2192  2192   1/1/2005  5
2193  2193   1/2/2005 12
2194  2194   1/3/2005 80
2195  2195   1/4/2005 73
2196  2196   1/5/2005 73
2197  2197   1/6/2005 48
2198  2198   1/7/2005 41
2199  2199   1/8/2005 14
2200  2200   1/9/2005 10
2201  2201  1/10/2005 76
2202  2202  1/11/2005 62
2203  2203  1/12/2005 51
2204  2204  1/13/2005 64
2205  2205  1/14/2005 49
2206  2206  1/15/2005  7
2207  2207  1/16/2005 10
2208  2208  1/17/2005 23
2209  2209  1/18/2005 71
2210  2210  1/19/2005 63
2211  2211  1/20/2005 57
2212  2212  1/21/2005 47
2213  2213  1/22/2005  5
2214  2214  1/23/2005 11
2215  2215  1/24/2005 73
2216  2216  1/25/2005 73
2217  2217  1/26/2005 67
2218  2218  1/27/2005 69
2219  2219  1/28/2005 58
2220  2220  1/29/2005 10
2221  2221  1/30/2005 11
2222  2222  1/31/2005 76
2223  2223   2/1/2005 67
2224  2224   2/2/2005 65
2225  2225   2/3/2005 63
2226  2226   2/4/2005 30
2227  2227   2/5/2005 19
2228  2228   2/6/2005 15
2229  2229   2/7/2005 43
2230  2230   2/8/2005 49
2231  2231   2/9/2005 64
2232  2232  2/10/2005 74
2233  2233  2/11/2005 71
2234  2234  2/12/2005 15
2235  2235  2/13/2005 17
2236  2236  2/14/2005 68
2237  2237  2/15/2005 81
2238  2238  2/16/2005 77
2239  2239  2/17/2005 53
2240  2240  2/18/2005 61
2241  2241  2/19/2005 14
2242  2242  2/20/2005 10
2243  2243  2/21/2005 13
2244  2244  2/22/2005 61
2245  2245  2/23/2005 67
2246  2246  2/24/2005 38
2247  2247  2/25/2005 36
2248  2248  2/26/2005 11
2249  2249  2/27/2005 23
2250  2250  2/28/2005 74
2251  2251   3/1/2005 52
2252  2252   3/2/2005 59
2253  2253   3/3/2005 58
2254  2254   3/4/2005 46
2255  2255   3/5/2005 14
2256  2256   3/6/2005  7
2257  2257   3/7/2005 59
2258  2258   3/8/2005 37
2259  2259   3/9/2005 57
2260  2260  3/10/2005 72
2261  2261  3/11/2005 40
2262  2262  3/12/2005  6
2263  2263  3/13/2005 11
2264  2264  3/14/2005 71
2265  2265  3/15/2005 45
2266  2266  3/16/2005 55
2267  2267  3/17/2005 50
2268  2268  3/18/2005 53
2269  2269  3/19/2005 13
2270  2270  3/20/2005 13
2271  2271  3/21/2005 69
2272  2272  3/22/2005 59
2273  2273  3/23/2005 58
2274  2274  3/24/2005 49
2275  2275  3/25/2005 32
2276  2276  3/26/2005  9
2277  2277  3/27/2005 10
2278  2278  3/28/2005 53
2279  2279  3/29/2005 53
2280  2280  3/30/2005 53
2281  2281  3/31/2005  3
2282  2282   4/1/2005 28
2283  2283   4/2/2005  4
2284  2284   4/3/2005 13
2285  2285   4/4/2005 36
2286  2286   4/5/2005 40
2287  2287   4/6/2005 56
2288  2288   4/7/2005 40
2289  2289   4/8/2005 29
2290  2290   4/9/2005  5
2291  2291  4/10/2005 11
2292  2292  4/11/2005 55
2293  2293  4/12/2005 45
2294  2294  4/13/2005 49
2295  2295  4/14/2005 24
2296  2296  4/15/2005 32
2297  2297  4/16/2005 13
2298  2298  4/17/2005  6
2299  2299  4/18/2005 58
2300  2300  4/19/2005 55
2301  2301  4/20/2005 41
2302  2302  4/21/2005 32
2303  2303  4/22/2005 30
2304  2304  4/23/2005 15
2305  2305  4/24/2005  8
2306  2306  4/25/2005 42
2307  2307  4/26/2005 44
2308  2308  4/27/2005 30
2309  2309  4/28/2005 48
2310  2310  4/29/2005 37
2311  2311  4/30/2005  3
2312  2312   5/1/2005  4
2313  2313   5/2/2005 49
2314  2314   5/3/2005 46
2315  2315   5/4/2005 52
2316  2316   5/5/2005 28
2317  2317   5/6/2005 35
2318  2318   5/7/2005  4
2319  2319   5/8/2005 10
2320  2320   5/9/2005 27
2321  2321  5/10/2005 41
2322  2322  5/11/2005 55
2323  2323  5/12/2005 36
2324  2324  5/13/2005 45
2325  2325  5/14/2005 10
2326  2326  5/15/2005 12
2327  2327  5/16/2005 49
2328  2328  5/17/2005 45
2329  2329  5/18/2005 53
2330  2330  5/19/2005 39
2331  2331  5/20/2005 30
2332  2332  5/21/2005  5
2333  2333  5/22/2005  9
2334  2334  5/23/2005 37
2335  2335  5/24/2005 39
2336  2336  5/25/2005 36
2337  2337  5/26/2005 38
2338  2338  5/27/2005 18
2339  2339  5/28/2005  7
2340  2340  5/29/2005  5
2341  2341  5/30/2005 12
2342  2342  5/31/2005 33
2343  2343   6/1/2005 59
2344  2344   6/2/2005 41
2345  2345   6/3/2005 21
2346  2346   6/4/2005  6
2347  2347   6/5/2005 15
2348  2348   6/6/2005 61
2349  2349   6/7/2005 67
2350  2350   6/8/2005 52
2351  2351   6/9/2005 42
2352  2352  6/10/2005 44
2353  2353  6/11/2005 17
2354  2354  6/12/2005 10
2355  2355  6/13/2005 54
2356  2356  6/14/2005 57
2357  2357  6/15/2005 78
2358  2358  6/16/2005 53
2359  2359  6/17/2005 18
2360  2360  6/18/2005 10
2361  2361  6/19/2005 15
2362  2362  6/20/2005 54
2363  2363  6/21/2005 56
2364  2364  6/22/2005 39
2365  2365  6/23/2005 58
2366  2366  6/24/2005 35
2367  2367  6/25/2005  5
2368  2368  6/26/2005 10
2369  2369  6/27/2005 43
2370  2370  6/28/2005 63
2371  2371  6/29/2005 57
2372  2372  6/30/2005  4
2373  2373   7/1/2005 24
2374  2374   7/2/2005  5
2375  2375   7/3/2005 11
2376  2376   7/4/2005  5
2377  2377   7/5/2005 30
2378  2378   7/6/2005 36
2379  2379   7/7/2005 45
2380  2380   7/8/2005 39
2381  2381   7/9/2005 14
2382  2382  7/10/2005  8
2383  2383  7/11/2005 41
2384  2384  7/12/2005 49
2385  2385  7/13/2005 55
2386  2386  7/14/2005 56
2387  2387  7/15/2005 42
2388  2388  7/16/2005  1
2389  2389  7/17/2005  9
2390  2390  7/18/2005 43
2391  2391  7/19/2005 48
2392  2392  7/20/2005 60
2393  2393  7/21/2005 48
2394  2394  7/22/2005 34
2395  2395  7/23/2005 10
2396  2396  7/24/2005 21
2397  2397  7/25/2005 38
2398  2398  7/26/2005 45
2399  2399  7/27/2005 72
2400  2400  7/28/2005 35
2401  2401  7/29/2005 47
2402  2402  7/30/2005  7
2403  2403  7/31/2005 12
2404  2404   8/1/2005 37
2405  2405   8/2/2005 31
2406  2406   8/3/2005 46
2407  2407   8/4/2005 38
2408  2408   8/5/2005 40
2409  2409   8/6/2005  9
2410  2410   8/7/2005  4
2411  2411   8/8/2005 40
2412  2412   8/9/2005 46
2413  2413  8/10/2005 57
2414  2414  8/11/2005 38
2415  2415  8/12/2005 42
2416  2416  8/13/2005  7
2417  2417  8/14/2005 12
2418  2418  8/15/2005 45
2419  2419  8/16/2005 48
2420  2420  8/17/2005 41
2421  2421  8/18/2005 63
2422  2422  8/19/2005 34
2423  2423  8/20/2005  5
2424  2424  8/21/2005  4
2425  2425  8/22/2005 22
2426  2426  8/23/2005 29
2427  2427  8/24/2005 54
2428  2428  8/25/2005 45
2429  2429  8/26/2005 28
2430  2430  8/27/2005  9
2431  2431  8/28/2005 12
2432  2432  8/29/2005 59
2433  2433  8/30/2005 74
2434  2434  8/31/2005 52
2435  2435   9/1/2005 38
2436  2436   9/2/2005 38
2437  2437   9/3/2005  9
2438  2438   9/4/2005  3
2439  2439   9/5/2005 10
2440  2440   9/6/2005 52
2441  2441   9/7/2005 42
2442  2442   9/8/2005 48
2443  2443   9/9/2005 32
2444  2444  9/10/2005 11
2445  2445  9/11/2005  5
2446  2446  9/12/2005 51
2447  2447  9/13/2005 52
2448  2448  9/14/2005 50
2449  2449  9/15/2005 35
2450  2450  9/16/2005 29
2451  2451  9/17/2005  3
2452  2452  9/18/2005 10
2453  2453  9/19/2005 42
2454  2454  9/20/2005 33
2455  2455  9/21/2005 48
2456  2456  9/22/2005 40
2457  2457  9/23/2005 58
2458  2458  9/24/2005  4
2459  2459  9/25/2005  5
2460  2460  9/26/2005 52
2461  2461  9/27/2005 45
2462  2462  9/28/2005 58
2463  2463  9/29/2005 33
2464  2464  9/30/2005  6
2465  2465  10/1/2005  6
2466  2466  10/2/2005 15
2467  2467  10/3/2005 43
2468  2468  10/4/2005 42
2469  2469  10/5/2005 58
2470  2470  10/6/2005 45
2471  2471  10/7/2005 30
2472  2472  10/8/2005 12
2473  2473  10/9/2005 10
2474  2474 10/10/2005 19
2475  2475 10/11/2005 59
2476  2476 10/12/2005 34
2477  2477 10/13/2005 62
2478  2478 10/14/2005 44
2479  2479 10/15/2005  8
2480  2480 10/16/2005 10
2481  2481 10/17/2005 42
2482  2482 10/18/2005 54
2483  2483 10/19/2005 28
2484  2484 10/20/2005 47
2485  2485 10/21/2005 51
2486  2486 10/22/2005  7
2487  2487 10/23/2005 15
2488  2488 10/24/2005 37
2489  2489 10/25/2005 48
2490  2490 10/26/2005 58
2491  2491 10/27/2005 51
2492  2492 10/28/2005 56
2493  2493 10/29/2005 12
2494  2494 10/30/2005 12
2495  2495 10/31/2005 43
2496  2496  11/1/2005 50
2497  2497  11/2/2005 49
2498  2498  11/3/2005 37
2499  2499  11/4/2005 28
2500  2500  11/5/2005  3
2501  2501  11/6/2005 19
2502  2502  11/7/2005 56
2503  2503  11/8/2005 50
2504  2504  11/9/2005 46
2505  2505 11/10/2005 42
2506  2506 11/11/2005 15
2507  2507 11/12/2005  8
2508  2508 11/13/2005  7
2509  2509 11/14/2005 44
2510  2510 11/15/2005 45
2511  2511 11/16/2005 64
2512  2512 11/17/2005 58
2513  2513 11/18/2005 53
2514  2514 11/19/2005  2
2515  2515 11/20/2005 15
2516  2516 11/21/2005 58
2517  2517 11/22/2005 44
2518  2518 11/23/2005 45
2519  2519 11/24/2005  3
2520  2520 11/25/2005 27
2521  2521 11/26/2005  5
2522  2522 11/27/2005  6
2523  2523 11/28/2005 48
2524  2524 11/29/2005 29
2525  2525 11/30/2005 49
2526  2526  12/1/2005 34
2527  2527  12/2/2005 35
2528  2528  12/3/2005  6
2529  2529  12/4/2005  3
2530  2530  12/5/2005 51
2531  2531  12/6/2005 37
2532  2532  12/7/2005 49
2533  2533  12/8/2005 56
2534  2534  12/9/2005 21
2535  2535 12/10/2005 12
2536  2536 12/11/2005 10
2537  2537 12/12/2005 59
2538  2538 12/13/2005 82
2539  2539 12/14/2005 66
2540  2540 12/15/2005 43
2541  2541 12/16/2005 27
2542  2542 12/17/2005  3
2543  2543 12/18/2005  7
2544  2544 12/19/2005 58
2545  2545 12/20/2005 32
2546  2546 12/21/2005 62
2547  2547 12/22/2005 40
2548  2548 12/23/2005 50
2549  2549 12/24/2005 10
2550  2550 12/25/2005  6
2551  2551 12/26/2005 15
2552  2552 12/27/2005 48
2553  2553 12/28/2005 42
2554  2554 12/29/2005 38
2555  2555 12/30/2005 41
2556  2556 12/31/2005  4
2557  2557   1/1/2006  2
2558  2558   1/2/2006 17
2559  2559   1/3/2006 59
2560  2560   1/4/2006 54
2561  2561   1/5/2006 50
2562  2562   1/6/2006 44
2563  2563   1/7/2006 14
2564  2564   1/8/2006  9
2565  2565   1/9/2006 60
2566  2566  1/10/2006 53
2567  2567  1/11/2006 73
2568  2568  1/12/2006 55
2569  2569  1/13/2006 47
2570  2570  1/14/2006 15
2571  2571  1/15/2006 10
2572  2572  1/16/2006  8
2573  2573  1/17/2006 57
2574  2574  1/18/2006 76
2575  2575  1/19/2006 55
2576  2576  1/20/2006 30
2577  2577  1/21/2006  9
2578  2578  1/22/2006 14
2579  2579  1/23/2006 39
2580  2580  1/24/2006 60
2581  2581  1/25/2006 67
2582  2582  1/26/2006 59
2583  2583  1/27/2006 38
2584  2584  1/28/2006 10
2585  2585  1/29/2006 11
2586  2586  1/30/2006 53
2587  2587  1/31/2006 57
2588  2588   2/1/2006 76
2589  2589   2/2/2006 53
2590  2590   2/3/2006 51
2591  2591   2/4/2006  7
2592  2592   2/5/2006 10
2593  2593   2/6/2006 66
2594  2594   2/7/2006 60
2595  2595   2/8/2006 63
2596  2596   2/9/2006 70
2597  2597  2/10/2006 39
2598  2598  2/11/2006 12
2599  2599  2/12/2006  8
2600  2600  2/13/2006 43
2601  2601  2/14/2006 34
2602  2602  2/15/2006 62
2603  2603  2/16/2006 79
2604  2604  2/17/2006 53
2605  2605  2/18/2006 10
2606  2606  2/19/2006 12
2607  2607  2/20/2006 11
2608  2608  2/21/2006 63
2609  2609  2/22/2006 83
2610  2610  2/23/2006 64
2611  2611  2/24/2006 35
2612  2612  2/25/2006 16
2613  2613  2/26/2006 11
2614  2614  2/27/2006 58
2615  2615  2/28/2006 65
2616  2616   3/1/2006 71
2617  2617   3/2/2006 56
2618  2618   3/3/2006 40
2619  2619   3/4/2006 27
2620  2620   3/5/2006 11
2621  2621   3/6/2006 54
2622  2622   3/7/2006 59
2623  2623   3/8/2006 61
2624  2624   3/9/2006 72
2625  2625  3/10/2006 42
2626  2626  3/11/2006 16
2627  2627  3/12/2006 18
2628  2628  3/13/2006 68
2629  2629  3/14/2006 62
2630  2630  3/15/2006 94
2631  2631  3/16/2006 59
2632  2632  3/17/2006 51
2633  2633  3/18/2006  9
2634  2634  3/19/2006 22
2635  2635  3/20/2006 58
2636  2636  3/21/2006 38
2637  2637  3/22/2006 41
2638  2638  3/23/2006 65
2639  2639  3/24/2006 25
2640  2640  3/25/2006 15
2641  2641  3/26/2006 12
2642  2642  3/27/2006 41
2643  2643  3/28/2006 36
2644  2644  3/29/2006 39
2645  2645  3/30/2006 42
2646  2646  3/31/2006  5
2647  2647   4/1/2006 18
2648  2648   4/2/2006 10
2649  2649   4/3/2006 48
2650  2650   4/4/2006 54
2651  2651   4/5/2006 57
2652  2652   4/6/2006 82
2653  2653   4/7/2006 50
2654  2654   4/8/2006 19
2655  2655   4/9/2006  8
2656  2656  4/10/2006 37
2657  2657  4/11/2006 29
2658  2658  4/12/2006 58
2659  2659  4/13/2006 44
2660  2660  4/14/2006 50
2661  2661  4/15/2006  8
2662  2662  4/16/2006 11
2663  2663  4/17/2006 34
2664  2664  4/18/2006 47
2665  2665  4/19/2006 64
2666  2666  4/20/2006 37
2667  2667  4/21/2006 32
2668  2668  4/22/2006 18
2669  2669  4/23/2006  8
2670  2670  4/24/2006 44
2671  2671  4/25/2006 45
2672  2672  4/26/2006 39
2673  2673  4/27/2006 38
2674  2674  4/28/2006 36
2675  2675  4/29/2006  8
2676  2676  4/30/2006  4
2677  2677   5/1/2006 47
2678  2678   5/2/2006 49
2679  2679   5/3/2006 58
2680  2680   5/4/2006 35
2681  2681   5/5/2006 24
2682  2682   5/6/2006  6
2683  2683   5/7/2006  4
2684  2684   5/8/2006 40
2685  2685   5/9/2006 41
2686  2686  5/10/2006 42
2687  2687  5/11/2006 41
2688  2688  5/12/2006 33
2689  2689  5/13/2006 17
2690  2690  5/14/2006  6
2691  2691  5/15/2006 42
2692  2692  5/16/2006 50
2693  2693  5/17/2006 84
2694  2694  5/18/2006 40
2695  2695  5/19/2006 29
2696  2696  5/20/2006 11
2697  2697  5/21/2006  5
2698  2698  5/22/2006 33
2699  2699  5/23/2006 45
2700  2700  5/24/2006 64
2701  2701  5/25/2006 46
2702  2702  5/26/2006 40
2703  2703  5/27/2006  5
2704  2704  5/28/2006  6
2705  2705  5/29/2006  7
2706  2706  5/30/2006 30
2707  2707  5/31/2006 50
2708  2708   6/1/2006 44
2709  2709   6/2/2006 30
2710  2710   6/3/2006 11
2711  2711   6/4/2006  7
2712  2712   6/5/2006 62
2713  2713   6/6/2006 35
2714  2714   6/7/2006 37
2715  2715   6/8/2006 50
2716  2716   6/9/2006 35
2717  2717  6/10/2006  7
2718  2718  6/11/2006  9
2719  2719  6/12/2006 46
2720  2720  6/13/2006 45
2721  2721  6/14/2006 79
2722  2722  6/15/2006 10
2723  2723  6/16/2006  0
2724  2724  6/17/2006  0
2725  2725  6/18/2006  0
2726  2726  6/19/2006  0
2727  2727  6/20/2006  0
2728  2728  6/21/2006  0
2729  2729  6/22/2006  0
2730  2730  6/23/2006  0
2731  2731  6/24/2006  0
2732  2732  6/25/2006  0
2733  2733  6/26/2006  0
2734  2734  6/27/2006  0
2735  2735  6/28/2006  0
2736  2736  6/29/2006  0
2737  2737  6/30/2006  0
2738  2738   7/1/2006  0
2739  2739   7/2/2006  0
2740  2740   7/3/2006  0
2741  2741   7/4/2006  0
2742  2742   7/5/2006  0
2743  2743   7/6/2006  0
2744  2744   7/7/2006  0
2745  2745   7/8/2006  0
2746  2746   7/9/2006  0
2747  2747  7/10/2006  0
2748  2748  7/11/2006  0
2749  2749  7/12/2006  0
2750  2750  7/13/2006  0
2751  2751  7/14/2006  0
2752  2752  7/15/2006  0
2753  2753  7/16/2006  0
2754  2754  7/17/2006  0
2755  2755  7/18/2006  0
2756  2756  7/19/2006  0
2757  2757  7/20/2006  0
2758  2758  7/21/2006  0
2759  2759  7/22/2006  0
2760  2760  7/23/2006  0
2761  2761  7/24/2006  0
2762  2762  7/25/2006  0
2763  2763  7/26/2006  0
2764  2764  7/27/2006  0
2765  2765  7/28/2006  0
2766  2766  7/29/2006  0
2767  2767  7/30/2006  0
2768  2768  7/31/2006  0
2769  2769   8/1/2006  0
2770  2770   8/2/2006  0
2771  2771   8/3/2006  0
2772  2772   8/4/2006  0
2773  2773   8/5/2006  0
2774  2774   8/6/2006  0
2775  2775   8/7/2006  0
2776  2776   8/8/2006  0
2777  2777   8/9/2006  0
2778  2778  8/10/2006  0
2779  2779  8/11/2006  0
2780  2780  8/12/2006  0
2781  2781  8/13/2006  0
2782  2782  8/14/2006  0
2783  2783  8/15/2006  0
2784  2784  8/16/2006  0
2785  2785  8/17/2006  0
2786  2786  8/18/2006  0
2787  2787  8/19/2006  0
2788  2788  8/20/2006  0
2789  2789  8/21/2006  0
2790  2790  8/22/2006  0
2791  2791  8/23/2006  0
2792  2792  8/24/2006  0
2793  2793  8/25/2006  0
2794  2794  8/26/2006  0
2795  2795  8/27/2006  0
2796  2796  8/28/2006  0
2797  2797  8/29/2006  0
2798  2798  8/30/2006  0
2799  2799  8/31/2006  0
2800  2800   9/1/2006  0
2801  2801   9/2/2006  0
2802  2802   9/3/2006  0
2803  2803   9/4/2006  0
2804  2804   9/5/2006  0
2805  2805   9/6/2006  0
2806  2806   9/7/2006  0
2807  2807   9/8/2006  0
2808  2808   9/9/2006  0
2809  2809  9/10/2006  0
2810  2810  9/11/2006  0
2811  2811  9/12/2006  0
2812  2812  9/13/2006  0
2813  2813  9/14/2006  0
2814  2814  9/15/2006  0
2815  2815  9/16/2006  0
2816  2816  9/17/2006  0
2817  2817  9/18/2006  0
2818  2818  9/19/2006  0
2819  2819  9/20/2006  0
2820  2820  9/21/2006  0
2821  2821  9/22/2006  0
2822  2822  9/23/2006  0
2823  2823  9/24/2006  0
2824  2824  9/25/2006  0
2825  2825  9/26/2006  0
2826  2826  9/27/2006  0
2827  2827  9/28/2006  0
2828  2828  9/29/2006  0
2829  2829  9/30/2006  0
2830  2830  10/1/2006  0
2831  2831  10/2/2006  0
2832  2832  10/3/2006  0
2833  2833  10/4/2006  0
2834  2834  10/5/2006  0
2835  2835  10/6/2006  0
2836  2836  10/7/2006  0
2837  2837  10/8/2006  0
2838  2838  10/9/2006  0
2839  2839 10/10/2006  0
2840  2840 10/11/2006  0
2841  2841 10/12/2006  0
2842  2842 10/13/2006  0
2843  2843 10/14/2006  0
2844  2844 10/15/2006  0
2845  2845 10/16/2006  0
2846  2846 10/17/2006  0
2847  2847 10/18/2006  0
2848  2848 10/19/2006  0
2849  2849 10/20/2006  0
2850  2850 10/21/2006  0
2851  2851 10/22/2006  0
2852  2852 10/23/2006  0
2853  2853 10/24/2006  0
2854  2854 10/25/2006  0
2855  2855 10/26/2006  0
2856  2856 10/27/2006  0
2857  2857 10/28/2006  0
2858  2858 10/29/2006  0
2859  2859 10/30/2006  0
2860  2860 10/31/2006  0
2861  2861  11/1/2006  0
2862  2862  11/2/2006  0
2863  2863  11/3/2006  0
2864  2864  11/4/2006  0
2865  2865  11/5/2006  0
2866  2866  11/6/2006  0
2867  2867  11/7/2006  0
2868  2868  11/8/2006  0
2869  2869  11/9/2006  0
2870  2870 11/10/2006  0
2871  2871 11/11/2006  0
2872  2872 11/12/2006  0
2873  2873 11/13/2006  0
2874  2874 11/14/2006  0
2875  2875 11/15/2006  0
2876  2876 11/16/2006  0
2877  2877 11/17/2006  0
2878  2878 11/18/2006  0
2879  2879 11/19/2006  0
2880  2880 11/20/2006  0
2881  2881 11/21/2006  0
2882  2882 11/22/2006  0
2883  2883 11/23/2006  0
2884  2884 11/24/2006  0
2885  2885 11/25/2006  0
2886  2886 11/26/2006  0
2887  2887 11/27/2006  0
2888  2888 11/28/2006  0
2889  2889 11/29/2006  0
2890  2890 11/30/2006  0
2891  2891  12/1/2006  0
2892  2892  12/2/2006  0
2893  2893  12/3/2006  0
2894  2894  12/4/2006  0
2895  2895  12/5/2006  0
2896  2896  12/6/2006  0
2897  2897  12/7/2006  0
2898  2898  12/8/2006  0
2899  2899  12/9/2006  0
2900  2900 12/10/2006  0
2901  2901 12/11/2006  0
2902  2902 12/12/2006  0
2903  2903 12/13/2006  0
2904  2904 12/14/2006  0
2905  2905 12/15/2006  0
2906  2906 12/16/2006  0
2907  2907 12/17/2006  0
2908  2908 12/18/2006  0
2909  2909 12/19/2006  0
2910  2910 12/20/2006  0
2911  2911 12/21/2006  0
2912  2912 12/22/2006  0
2913  2913 12/23/2006  0
2914  2914 12/24/2006  0
2915  2915 12/25/2006  0
2916  2916 12/26/2006  0
2917  2917 12/27/2006  0
2918  2918 12/28/2006  0
2919  2919 12/29/2006  0
2920  2920 12/30/2006  0
2921  2921 12/31/2006  0
