# Supplementary material for: Epidemic Surveillance Using an Electronic Medical Record: An Empiric Approach to Performance Improvement
Source: PLoS One. 2014 Jul 9;9(7):e100845. doi: 10.1371/journal.pone.0100845 (PMC4090236; doi:10.1371/journal.pone.0100845)
Supplement: Datafile S5 — (CDA 5) Time series of background casecounts. (TXT) [file pone.0100845.s005.txt]

     idx.D       Date  ct
1        1   1/2/1999   6
2        2   1/3/1999   2
3        3   1/4/1999  35
4        4   1/5/1999  21
5        5   1/6/1999  22
6        6   1/7/1999  22
7        7   1/8/1999  28
8        8   1/9/1999   2
9        9  1/10/1999   3
10      10  1/11/1999  18
11      11  1/12/1999  23
12      12  1/13/1999  29
13      13  1/14/1999  19
14      14  1/15/1999   7
15      15  1/16/1999   6
16      16  1/17/1999   8
17      17  1/18/1999  13
18      18  1/19/1999  34
19      19  1/20/1999  32
20      20  1/21/1999  32
21      21  1/22/1999  31
22      22  1/23/1999   6
23      23  1/24/1999  10
24      24  1/25/1999  36
25      25  1/26/1999  44
26      26  1/27/1999  32
27      27  1/28/1999  32
28      28  1/29/1999  41
29      29  1/30/1999   8
30      30  1/31/1999   9
31      31   2/1/1999  43
32      32   2/2/1999  35
33      33   2/3/1999  34
34      34   2/4/1999  51
35      35   2/5/1999  42
36      36   2/6/1999  12
37      37   2/7/1999  11
38      38   2/8/1999  44
39      39   2/9/1999  37
40      40  2/10/1999  37
41      41  2/11/1999  42
42      42  2/12/1999  38
43      43  2/13/1999  12
44      44  2/14/1999  10
45      45  2/15/1999  16
46      46  2/16/1999  53
47      47  2/17/1999  45
48      48  2/18/1999  29
49      49  2/19/1999  44
50      50  2/20/1999   9
51      51  2/21/1999   4
52      52  2/22/1999  41
53      53  2/23/1999  52
54      54  2/24/1999  33
55      55  2/25/1999  38
56      56  2/26/1999  34
57      57  2/27/1999   6
58      58  2/28/1999   8
59      59   3/1/1999  57
60      60   3/2/1999  42
61      61   3/3/1999  49
62      62   3/4/1999  42
63      63   3/5/1999  27
64      64   3/6/1999  13
65      65   3/7/1999   8
66      66   3/8/1999  43
67      67   3/9/1999  32
68      68  3/10/1999  25
69      69  3/11/1999  34
70      70  3/12/1999  23
71      71  3/13/1999   5
72      72  3/14/1999   3
73      73  3/15/1999  37
74      74  3/16/1999  31
75      75  3/17/1999  34
76      76  3/18/1999  21
77      77  3/19/1999  27
78      78  3/20/1999   7
79      79  3/21/1999   4
80      80  3/22/1999  33
81      81  3/23/1999  27
82      82  3/24/1999  25
83      83  3/25/1999  24
84      84  3/26/1999  38
85      85  3/27/1999   6
86      86  3/28/1999   4
87      87  3/29/1999  35
88      88  3/30/1999  28
89      89  3/31/1999  25
90      90   4/1/1999  18
91      91   4/2/1999  19
92      92   4/3/1999   4
93      93   4/4/1999   3
94      94   4/5/1999  31
95      95   4/6/1999  25
96      96   4/7/1999  22
97      97   4/8/1999  33
98      98   4/9/1999  22
99      99  4/10/1999   3
100    100  4/11/1999   8
101    101  4/12/1999  32
102    102  4/13/1999  29
103    103  4/14/1999  36
104    104  4/15/1999  29
105    105  4/16/1999  18
106    106  4/17/1999   4
107    107  4/18/1999   5
108    108  4/19/1999  22
109    109  4/20/1999  36
110    110  4/21/1999  28
111    111  4/22/1999  23
112    112  4/23/1999  26
113    113  4/24/1999   2
114    114  4/25/1999   4
115    115  4/26/1999  30
116    116  4/27/1999  22
117    117  4/28/1999  20
118    118  4/29/1999  24
119    119  4/30/1999  12
120    120   5/1/1999   1
121    121   5/2/1999   3
122    122   5/3/1999  17
123    123   5/4/1999  28
124    124   5/5/1999  12
125    125   5/6/1999  32
126    126   5/7/1999  14
127    127   5/8/1999   2
128    128   5/9/1999   3
129    129  5/10/1999  32
130    130  5/11/1999  20
131    131  5/12/1999  20
132    132  5/13/1999   9
133    133  5/14/1999  13
134    134  5/15/1999   3
135    135  5/16/1999   7
136    136  5/17/1999  33
137    137  5/18/1999  18
138    138  5/19/1999  18
139    139  5/20/1999  22
140    140  5/21/1999  19
141    141  5/22/1999   2
142    142  5/23/1999   7
143    143  5/24/1999  26
144    144  5/25/1999  22
145    145  5/26/1999  22
146    146  5/27/1999  20
147    147  5/28/1999  22
148    148  5/29/1999   4
149    149  5/30/1999   6
150    150  5/31/1999   1
151    151   6/1/1999  28
152    152   6/2/1999  16
153    153   6/3/1999  24
154    154   6/4/1999  16
155    155   6/5/1999   2
156    156   6/6/1999   4
157    157   6/7/1999  27
158    158   6/8/1999  26
159    159   6/9/1999  30
160    160  6/10/1999  22
161    161  6/11/1999  18
162    162  6/12/1999   2
163    163  6/13/1999   6
164    164  6/14/1999  12
165    165  6/15/1999  19
166    166  6/16/1999  15
167    167  6/17/1999  14
168    168  6/18/1999  17
169    169  6/19/1999   5
170    170  6/20/1999   2
171    171  6/21/1999  36
172    172  6/22/1999  21
173    173  6/23/1999  19
174    174  6/24/1999  14
175    175  6/25/1999  21
176    176  6/26/1999   2
177    177  6/27/1999   1
178    178  6/28/1999  24
179    179  6/29/1999  20
180    180  6/30/1999  14
181    181   7/1/1999  16
182    182   7/2/1999   8
183    183   7/3/1999   2
184    184   7/4/1999   2
185    185   7/5/1999   1
186    186   7/6/1999   6
187    187   7/7/1999   6
188    188   7/8/1999  12
189    189   7/9/1999  16
190    190  7/10/1999   3
191    191  7/11/1999   8
192    192  7/12/1999  23
193    193  7/13/1999  12
194    194  7/14/1999  21
195    195  7/15/1999  29
196    196  7/16/1999  30
197    197  7/17/1999   4
198    198  7/18/1999   4
199    199  7/19/1999  25
200    200  7/20/1999  25
201    201  7/21/1999  20
202    202  7/22/1999  23
203    203  7/23/1999  17
204    204  7/24/1999   2
205    205  7/25/1999   4
206    206  7/26/1999  11
207    207  7/27/1999  26
208    208  7/28/1999  22
209    209  7/29/1999  22
210    210  7/30/1999  10
211    211  7/31/1999   6
212    212   8/1/1999   1
213    213   8/2/1999  27
214    214   8/3/1999  21
215    215   8/4/1999  25
216    216   8/5/1999  23
217    217   8/6/1999  20
218    218   8/7/1999   5
219    219   8/8/1999   3
220    220   8/9/1999  19
221    221  8/10/1999  25
222    222  8/11/1999  14
223    223  8/12/1999  24
224    224  8/13/1999  11
225    225  8/14/1999   4
226    226  8/15/1999   3
227    227  8/16/1999  23
228    228  8/17/1999  21
229    229  8/18/1999  24
230    230  8/19/1999  15
231    231  8/20/1999  14
232    232  8/21/1999  10
233    233  8/22/1999   2
234    234  8/23/1999  31
235    235  8/24/1999  12
236    236  8/25/1999  17
237    237  8/26/1999  19
238    238  8/27/1999  24
239    239  8/28/1999   5
240    240  8/29/1999   0
241    241  8/30/1999  29
242    242  8/31/1999  21
243    243   9/1/1999  27
244    244   9/2/1999  15
245    245   9/3/1999   9
246    246   9/4/1999   8
247    247   9/5/1999   5
248    248   9/6/1999   4
249    249   9/7/1999  13
250    250   9/8/1999  42
251    251   9/9/1999  24
252    252  9/10/1999  20
253    253  9/11/1999   3
254    254  9/12/1999   2
255    255  9/13/1999  11
256    256  9/14/1999  18
257    257  9/15/1999  21
258    258  9/16/1999  18
259    259  9/17/1999  17
260    260  9/18/1999   7
261    261  9/19/1999   6
262    262  9/20/1999  33
263    263  9/21/1999  27
264    264  9/22/1999  27
265    265  9/23/1999  16
266    266  9/24/1999  29
267    267  9/25/1999   5
268    268  9/26/1999   0
269    269  9/27/1999  21
270    270  9/28/1999  35
271    271  9/29/1999  28
272    272  9/30/1999   9
273    273  10/1/1999  16
274    274  10/2/1999   4
275    275  10/3/1999   5
276    276  10/4/1999  34
277    277  10/5/1999  28
278    278  10/6/1999  22
279    279  10/7/1999  25
280    280  10/8/1999  27
281    281  10/9/1999   6
282    282 10/10/1999   2
283    283 10/11/1999  11
284    284 10/12/1999  35
285    285 10/13/1999  21
286    286 10/14/1999  23
287    287 10/15/1999  27
288    288 10/16/1999   6
289    289 10/17/1999   2
290    290 10/18/1999  39
291    291 10/19/1999  32
292    292 10/20/1999  10
293    293 10/21/1999  23
294    294 10/22/1999  24
295    295 10/23/1999   9
296    296 10/24/1999   5
297    297 10/25/1999  28
298    298 10/26/1999  31
299    299 10/27/1999  45
300    300 10/28/1999  20
301    301 10/29/1999  17
302    302 10/30/1999   4
303    303 10/31/1999   7
304    304  11/1/1999  37
305    305  11/2/1999  22
306    306  11/3/1999  21
307    307  11/4/1999  30
308    308  11/5/1999  23
309    309  11/6/1999   3
310    310  11/7/1999   6
311    311  11/8/1999  31
312    312  11/9/1999  25
313    313 11/10/1999  22
314    314 11/11/1999   3
315    315 11/12/1999  25
316    316 11/13/1999   4
317    317 11/14/1999   4
318    318 11/15/1999  26
319    319 11/16/1999  25
320    320 11/17/1999  26
321    321 11/18/1999  50
322    322 11/19/1999  25
323    323 11/20/1999   4
324    324 11/21/1999   8
325    325 11/22/1999  31
326    326 11/23/1999  25
327    327 11/24/1999  29
328    328 11/25/1999   1
329    329 11/26/1999  17
330    330 11/27/1999   4
331    331 11/28/1999   2
332    332 11/29/1999  26
333    333 11/30/1999  31
334    334  12/1/1999  39
335    335  12/2/1999  28
336    336  12/3/1999  23
337    337  12/4/1999   6
338    338  12/5/1999   4
339    339  12/6/1999  19
340    340  12/7/1999  35
341    341  12/8/1999  25
342    342  12/9/1999  57
343    343 12/10/1999  47
344    344 12/11/1999  10
345    345 12/12/1999   5
346    346 12/13/1999  32
347    347 12/14/1999  42
348    348 12/15/1999  30
349    349 12/16/1999  43
350    350 12/17/1999  37
351    351 12/18/1999  11
352    352 12/19/1999   7
353    353 12/20/1999  26
354    354 12/21/1999  24
355    355 12/22/1999  46
356    356 12/23/1999  21
357    357 12/24/1999  11
358    358 12/25/1999   4
359    359 12/26/1999   1
360    360 12/27/1999  42
361    361 12/28/1999  47
362    362 12/29/1999  41
363    363 12/30/1999  27
364    364 12/31/1999  14
365    365   1/1/2000  12
366    366   1/2/2000   6
367    367   1/3/2000  48
368    368   1/4/2000  44
369    369   1/5/2000  53
370    370   1/6/2000  38
371    371   1/7/2000  44
372    372   1/8/2000  15
373    373   1/9/2000  13
374    374  1/10/2000  65
375    375  1/11/2000  44
376    376  1/12/2000  49
377    377  1/13/2000  44
378    378  1/14/2000  37
379    379  1/15/2000  11
380    380  1/16/2000  18
381    381  1/17/2000  18
382    382  1/18/2000  59
383    383  1/19/2000  47
384    384  1/20/2000  32
385    385  1/21/2000  29
386    386  1/22/2000   7
387    387  1/23/2000   8
388    388  1/24/2000  37
389    389  1/25/2000   6
390    390  1/26/2000  18
391    391  1/27/2000  28
392    392  1/28/2000  37
393    393  1/29/2000   8
394    394  1/30/2000   4
395    395  1/31/2000  23
396    396   2/1/2000  35
397    397   2/2/2000  26
398    398   2/3/2000  24
399    399   2/4/2000  23
400    400   2/5/2000   5
401    401   2/6/2000   6
402    402   2/7/2000  39
403    403   2/8/2000  31
404    404   2/9/2000  25
405    405  2/10/2000  30
406    406  2/11/2000  29
407    407  2/12/2000   4
408    408  2/13/2000   6
409    409  2/14/2000  25
410    410  2/15/2000  40
411    411  2/16/2000  38
412    412  2/17/2000  31
413    413  2/18/2000  24
414    414  2/19/2000   4
415    415  2/20/2000   3
416    416  2/21/2000  10
417    417  2/22/2000  48
418    418  2/23/2000  43
419    419  2/24/2000  32
420    420  2/25/2000  27
421    421  2/26/2000   6
422    422  2/27/2000   3
423    423  2/28/2000  39
424    424  2/29/2000  29
425    425   3/1/2000  52
426    426   3/2/2000  22
427    427   3/3/2000  33
428    428   3/4/2000   3
429    429   3/5/2000   7
430    430   3/6/2000  31
431    431   3/7/2000  34
432    432   3/8/2000  36
433    433   3/9/2000  29
434    434  3/10/2000  33
435    435  3/11/2000   6
436    436  3/12/2000   6
437    437  3/13/2000  31
438    438  3/14/2000  32
439    439  3/15/2000  22
440    440  3/16/2000  17
441    441  3/17/2000  10
442    442  3/18/2000   3
443    443  3/19/2000   4
444    444  3/20/2000  28
445    445  3/21/2000  23
446    446  3/22/2000  43
447    447  3/23/2000  28
448    448  3/24/2000  37
449    449  3/25/2000   3
450    450  3/26/2000   4
451    451  3/27/2000  31
452    452  3/28/2000  24
453    453  3/29/2000  27
454    454  3/30/2000  28
455    455  3/31/2000  25
456    456   4/1/2000   3
457    457   4/2/2000   2
458    458   4/3/2000  28
459    459   4/4/2000  25
460    460   4/5/2000  19
461    461   4/6/2000  21
462    462   4/7/2000  32
463    463   4/8/2000   2
464    464   4/9/2000   4
465    465  4/10/2000  35
466    466  4/11/2000  33
467    467  4/12/2000  12
468    468  4/13/2000  16
469    469  4/14/2000  15
470    470  4/15/2000   6
471    471  4/16/2000   4
472    472  4/17/2000  34
473    473  4/18/2000  29
474    474  4/19/2000  25
475    475  4/20/2000  18
476    476  4/21/2000  23
477    477  4/22/2000   6
478    478  4/23/2000   3
479    479  4/24/2000  22
480    480  4/25/2000  26
481    481  4/26/2000  30
482    482  4/27/2000  35
483    483  4/28/2000  32
484    484  4/29/2000   0
485    485  4/30/2000   2
486    486   5/1/2000  15
487    487   5/2/2000  17
488    488   5/3/2000  39
489    489   5/4/2000  25
490    490   5/5/2000  33
491    491   5/6/2000   3
492    492   5/7/2000   7
493    493   5/8/2000  28
494    494   5/9/2000  21
495    495  5/10/2000  22
496    496  5/11/2000  17
497    497  5/12/2000  15
498    498  5/13/2000   4
499    499  5/14/2000   1
500    500  5/15/2000  24
501    501  5/16/2000  29
502    502  5/17/2000  19
503    503  5/18/2000  23
504    504  5/19/2000  14
505    505  5/20/2000   3
506    506  5/21/2000   1
507    507  5/22/2000  21
508    508  5/23/2000  18
509    509  5/24/2000  12
510    510  5/25/2000  10
511    511  5/26/2000  12
512    512  5/27/2000   3
513    513  5/28/2000   3
514    514  5/29/2000   2
515    515  5/30/2000  23
516    516  5/31/2000  25
517    517   6/1/2000  21
518    518   6/2/2000  14
519    519   6/3/2000   6
520    520   6/4/2000   8
521    521   6/5/2000  17
522    522   6/6/2000  18
523    523   6/7/2000  28
524    524   6/8/2000  27
525    525   6/9/2000  24
526    526  6/10/2000   1
527    527  6/11/2000   2
528    528  6/12/2000  23
529    529  6/13/2000  21
530    530  6/14/2000  20
531    531  6/15/2000  17
532    532  6/16/2000  21
533    533  6/17/2000   7
534    534  6/18/2000   3
535    535  6/19/2000  22
536    536  6/20/2000  28
537    537  6/21/2000  11
538    538  6/22/2000  22
539    539  6/23/2000  13
540    540  6/24/2000   4
541    541  6/25/2000   3
542    542  6/26/2000  12
543    543  6/27/2000  22
544    544  6/28/2000  41
545    545  6/29/2000  26
546    546  6/30/2000   9
547    547   7/1/2000   4
548    548   7/2/2000   1
549    549   7/3/2000  13
550    550   7/4/2000   4
551    551   7/5/2000  24
552    552   7/6/2000  17
553    553   7/7/2000  18
554    554   7/8/2000   3
555    555   7/9/2000   2
556    556  7/10/2000  36
557    557  7/11/2000  24
558    558  7/12/2000  21
559    559  7/13/2000  10
560    560  7/14/2000  15
561    561  7/15/2000   4
562    562  7/16/2000   4
563    563  7/17/2000  24
564    564  7/18/2000  20
565    565  7/19/2000   9
566    566  7/20/2000  13
567    567  7/21/2000  10
568    568  7/22/2000   2
569    569  7/23/2000   6
570    570  7/24/2000  24
571    571  7/25/2000  19
572    572  7/26/2000  31
573    573  7/27/2000  14
574    574  7/28/2000  21
575    575  7/29/2000   2
576    576  7/30/2000   7
577    577  7/31/2000  16
578    578   8/1/2000  14
579    579   8/2/2000  23
580    580   8/3/2000  13
581    581   8/4/2000  17
582    582   8/5/2000   5
583    583   8/6/2000   1
584    584   8/7/2000  25
585    585   8/8/2000  33
586    586   8/9/2000  24
587    587  8/10/2000  15
588    588  8/11/2000  21
589    589  8/12/2000   4
590    590  8/13/2000   4
591    591  8/14/2000  13
592    592  8/15/2000  24
593    593  8/16/2000  20
594    594  8/17/2000  29
595    595  8/18/2000  20
596    596  8/19/2000   5
597    597  8/20/2000   7
598    598  8/21/2000  29
599    599  8/22/2000  21
600    600  8/23/2000  24
601    601  8/24/2000  15
602    602  8/25/2000  18
603    603  8/26/2000   6
604    604  8/27/2000   0
605    605  8/28/2000  20
606    606  8/29/2000  29
607    607  8/30/2000  32
608    608  8/31/2000  19
609    609   9/1/2000  12
610    610   9/2/2000   3
611    611   9/3/2000   3
612    612   9/4/2000   3
613    613   9/5/2000  17
614    614   9/6/2000  27
615    615   9/7/2000  24
616    616   9/8/2000  18
617    617   9/9/2000   5
618    618  9/10/2000   4
619    619  9/11/2000  20
620    620  9/12/2000  21
621    621  9/13/2000  42
622    622  9/14/2000  21
623    623  9/15/2000  30
624    624  9/16/2000  10
625    625  9/17/2000   6
626    626  9/18/2000  20
627    627  9/19/2000  34
628    628  9/20/2000  35
629    629  9/21/2000  31
630    630  9/22/2000  27
631    631  9/23/2000   6
632    632  9/24/2000   6
633    633  9/25/2000  31
634    634  9/26/2000  31
635    635  9/27/2000  24
636    636  9/28/2000  17
637    637  9/29/2000  27
638    638  9/30/2000   1
639    639  10/1/2000   2
640    640  10/2/2000  42
641    641  10/3/2000  28
642    642  10/4/2000  27
643    643  10/5/2000  32
644    644  10/6/2000  26
645    645  10/7/2000   4
646    646  10/8/2000   7
647    647  10/9/2000  16
648    648 10/10/2000  35
649    649 10/11/2000  51
650    650 10/12/2000  36
651    651 10/13/2000  48
652    652 10/14/2000   5
653    653 10/15/2000   8
654    654 10/16/2000  41
655    655 10/17/2000  30
656    656 10/18/2000  38
657    657 10/19/2000  32
658    658 10/20/2000  33
659    659 10/21/2000   0
660    660 10/22/2000   4
661    661 10/23/2000  32
662    662 10/24/2000  21
663    663 10/25/2000  29
664    664 10/26/2000  47
665    665 10/27/2000  43
666    666 10/28/2000   5
667    667 10/29/2000  12
668    668 10/30/2000  42
669    669 10/31/2000  33
670    670  11/1/2000  51
671    671  11/2/2000  31
672    672  11/3/2000  25
673    673  11/4/2000   6
674    674  11/5/2000   3
675    675  11/6/2000  58
676    676  11/7/2000  53
677    677  11/8/2000  36
678    678  11/9/2000  31
679    679 11/10/2000   6
680    680 11/11/2000   5
681    681 11/12/2000   2
682    682 11/13/2000  43
683    683 11/14/2000  34
684    684 11/15/2000  41
685    685 11/16/2000  38
686    686 11/17/2000  46
687    687 11/18/2000   6
688    688 11/19/2000   4
689    689 11/20/2000  47
690    690 11/21/2000  47
691    691 11/22/2000  41
692    692 11/23/2000   3
693    693 11/24/2000  17
694    694 11/25/2000   7
695    695 11/26/2000   9
696    696 11/27/2000  45
697    697 11/28/2000  28
698    698 11/29/2000  42
699    699 11/30/2000  36
700    700  12/1/2000  30
701    701  12/2/2000   4
702    702  12/3/2000   6
703    703  12/4/2000  37
704    704  12/5/2000  53
705    705  12/6/2000  59
706    706  12/7/2000  45
707    707  12/8/2000  45
708    708  12/9/2000   7
709    709 12/10/2000  10
710    710 12/11/2000  57
711    711 12/12/2000  55
712    712 12/13/2000  44
713    713 12/14/2000  57
714    714 12/15/2000  28
715    715 12/16/2000   7
716    716 12/17/2000   6
717    717 12/18/2000  52
718    718 12/19/2000  42
719    719 12/20/2000  50
720    720 12/21/2000  44
721    721 12/22/2000  20
722    722 12/23/2000   8
723    723 12/24/2000   3
724    724 12/25/2000   7
725    725 12/26/2000  40
726    726 12/27/2000  40
727    727 12/28/2000  25
728    728 12/29/2000  33
729    729 12/30/2000  14
730    730 12/31/2000   0
731    731   1/1/2001   6
732    732   1/2/2001  57
733    733   1/3/2001  61
734    734   1/4/2001  43
735    735   1/5/2001  44
736    736   1/6/2001  16
737    737   1/7/2001  10
738    738   1/8/2001  74
739    739   1/9/2001  77
740    740  1/10/2001  94
741    741  1/11/2001  83
742    742  1/12/2001  62
743    743  1/13/2001  12
744    744  1/14/2001  12
745    745  1/15/2001  21
746    746  1/16/2001  64
747    747  1/17/2001  78
748    748  1/18/2001  37
749    749  1/19/2001  52
750    750  1/20/2001  11
751    751  1/21/2001   6
752    752  1/22/2001  57
753    753  1/23/2001  54
754    754  1/24/2001  54
755    755  1/25/2001  51
756    756  1/26/2001  37
757    757  1/27/2001  17
758    758  1/28/2001   8
759    759  1/29/2001  58
760    760  1/30/2001  64
761    761  1/31/2001  46
762    762   2/1/2001  46
763    763   2/2/2001  37
764    764   2/3/2001  24
765    765   2/4/2001  24
766    766   2/5/2001  56
767    767   2/6/2001  55
768    768   2/7/2001  52
769    769   2/8/2001  38
770    770   2/9/2001  24
771    771  2/10/2001   7
772    772  2/11/2001  10
773    773  2/12/2001  45
774    774  2/13/2001  39
775    775  2/14/2001  38
776    776  2/15/2001  39
777    777  2/16/2001  25
778    778  2/17/2001   7
779    779  2/18/2001   5
780    780  2/19/2001  20
781    781  2/20/2001  32
782    782  2/21/2001  36
783    783  2/22/2001  24
784    784  2/23/2001  21
785    785  2/24/2001   6
786    786  2/25/2001  10
787    787  2/26/2001  47
788    788  2/27/2001  32
789    789  2/28/2001  39
790    790   3/1/2001  40
791    791   3/2/2001  32
792    792   3/3/2001   9
793    793   3/4/2001   3
794    794   3/5/2001  33
795    795   3/6/2001  55
796    796   3/7/2001  26
797    797   3/8/2001  29
798    798   3/9/2001  47
799    799  3/10/2001   4
800    800  3/11/2001   5
801    801  3/12/2001  44
802    802  3/13/2001  51
803    803  3/14/2001  61
804    804  3/15/2001  31
805    805  3/16/2001  38
806    806  3/17/2001  10
807    807  3/18/2001   4
808    808  3/19/2001  33
809    809  3/20/2001  52
810    810  3/21/2001  29
811    811  3/22/2001  28
812    812  3/23/2001  35
813    813  3/24/2001   7
814    814  3/25/2001   7
815    815  3/26/2001  35
816    816  3/27/2001  33
817    817  3/28/2001  60
818    818  3/29/2001  38
819    819  3/30/2001  42
820    820  3/31/2001   4
821    821   4/1/2001   2
822    822   4/2/2001  26
823    823   4/3/2001  26
824    824   4/4/2001  50
825    825   4/5/2001  32
826    826   4/6/2001  42
827    827   4/7/2001   9
828    828   4/8/2001  12
829    829   4/9/2001  46
830    830  4/10/2001  45
831    831  4/11/2001  50
832    832  4/12/2001  49
833    833  4/13/2001  32
834    834  4/14/2001   8
835    835  4/15/2001   4
836    836  4/16/2001  40
837    837  4/17/2001  45
838    838  4/18/2001  43
839    839  4/19/2001  44
840    840  4/20/2001  36
841    841  4/21/2001  17
842    842  4/22/2001   4
843    843  4/23/2001  68
844    844  4/24/2001  52
845    845  4/25/2001  67
846    846  4/26/2001  42
847    847  4/27/2001  42
848    848  4/28/2001  11
849    849  4/29/2001   9
850    850  4/30/2001  36
851    851   5/1/2001  28
852    852   5/2/2001  37
853    853   5/3/2001  25
854    854   5/4/2001  22
855    855   5/5/2001   4
856    856   5/6/2001   6
857    857   5/7/2001  39
858    858   5/8/2001  36
859    859   5/9/2001  45
860    860  5/10/2001  16
861    861  5/11/2001  34
862    862  5/12/2001  15
863    863  5/13/2001  10
864    864  5/14/2001  45
865    865  5/15/2001  63
866    866  5/16/2001  39
867    867  5/17/2001  35
868    868  5/18/2001  24
869    869  5/19/2001   7
870    870  5/20/2001   3
871    871  5/21/2001  46
872    872  5/22/2001  43
873    873  5/23/2001  24
874    874  5/24/2001  40
875    875  5/25/2001  17
876    876  5/26/2001   7
877    877  5/27/2001   5
878    878  5/28/2001   6
879    879  5/29/2001  48
880    880  5/30/2001  45
881    881  5/31/2001  26
882    882   6/1/2001  36
883    883   6/2/2001   6
884    884   6/3/2001   5
885    885   6/4/2001  30
886    886   6/5/2001  39
887    887   6/6/2001  23
888    888   6/7/2001  22
889    889   6/8/2001  32
890    890   6/9/2001   6
891    891  6/10/2001   7
892    892  6/11/2001  38
893    893  6/12/2001  52
894    894  6/13/2001  49
895    895  6/14/2001  31
896    896  6/15/2001  22
897    897  6/16/2001  17
898    898  6/17/2001  12
899    899  6/18/2001  34
900    900  6/19/2001  26
901    901  6/20/2001  23
902    902  6/21/2001  24
903    903  6/22/2001  25
904    904  6/23/2001   5
905    905  6/24/2001   4
906    906  6/25/2001  41
907    907  6/26/2001  25
908    908  6/27/2001  25
909    909  6/28/2001  15
910    910  6/29/2001  23
911    911  6/30/2001   0
912    912   7/1/2001   2
913    913   7/2/2001  25
914    914   7/3/2001  17
915    915   7/4/2001   4
916    916   7/5/2001  27
917    917   7/6/2001  15
918    918   7/7/2001   1
919    919   7/8/2001   7
920    920   7/9/2001  21
921    921  7/10/2001  21
922    922  7/11/2001  31
923    923  7/12/2001  28
924    924  7/13/2001  19
925    925  7/14/2001   4
926    926  7/15/2001   6
927    927  7/16/2001  31
928    928  7/17/2001  24
929    929  7/18/2001  34
930    930  7/19/2001  21
931    931  7/20/2001  27
932    932  7/21/2001   2
933    933  7/22/2001   6
934    934  7/23/2001  25
935    935  7/24/2001  21
936    936  7/25/2001  33
937    937  7/26/2001  30
938    938  7/27/2001  21
939    939  7/28/2001   3
940    940  7/29/2001   4
941    941  7/30/2001  15
942    942  7/31/2001  31
943    943   8/1/2001  22
944    944   8/2/2001  18
945    945   8/3/2001  31
946    946   8/4/2001   2
947    947   8/5/2001   5
948    948   8/6/2001  25
949    949   8/7/2001  20
950    950   8/8/2001  29
951    951   8/9/2001  11
952    952  8/10/2001  19
953    953  8/11/2001   4
954    954  8/12/2001   3
955    955  8/13/2001  19
956    956  8/14/2001  15
957    957  8/15/2001  20
958    958  8/16/2001  18
959    959  8/17/2001  17
960    960  8/18/2001   3
961    961  8/19/2001   2
962    962  8/20/2001  20
963    963  8/21/2001  28
964    964  8/22/2001  24
965    965  8/23/2001  16
966    966  8/24/2001  22
967    967  8/25/2001   4
968    968  8/26/2001   6
969    969  8/27/2001  39
970    970  8/28/2001  30
971    971  8/29/2001  33
972    972  8/30/2001  34
973    973  8/31/2001  31
974    974   9/1/2001   7
975    975   9/2/2001   1
976    976   9/3/2001   7
977    977   9/4/2001  37
978    978   9/5/2001  29
979    979   9/6/2001  26
980    980   9/7/2001  28
981    981   9/8/2001   5
982    982   9/9/2001   1
983    983  9/10/2001  26
984    984  9/11/2001  24
985    985  9/12/2001  16
986    986  9/13/2001  26
987    987  9/14/2001  19
988    988  9/15/2001   7
989    989  9/16/2001   1
990    990  9/17/2001  26
991    991  9/18/2001  20
992    992  9/19/2001  37
993    993  9/20/2001  36
994    994  9/21/2001  26
995    995  9/22/2001   9
996    996  9/23/2001   5
997    997  9/24/2001  43
998    998  9/25/2001  37
999    999  9/26/2001  37
1000  1000  9/27/2001  40
1001  1001  9/28/2001  33
1002  1002  9/29/2001   6
1003  1003  9/30/2001   2
1004  1004  10/1/2001  61
1005  1005  10/2/2001  35
1006  1006  10/3/2001  61
1007  1007  10/4/2001  32
1008  1008  10/5/2001  30
1009  1009  10/6/2001  13
1010  1010  10/7/2001   6
1011  1011  10/8/2001  14
1012  1012  10/9/2001  60
1013  1013 10/10/2001  58
1014  1014 10/11/2001  29
1015  1015 10/12/2001  28
1016  1016 10/13/2001   9
1017  1017 10/14/2001   2
1018  1018 10/15/2001  46
1019  1019 10/16/2001  31
1020  1020 10/17/2001  43
1021  1021 10/18/2001  36
1022  1022 10/19/2001  38
1023  1023 10/20/2001  11
1024  1024 10/21/2001  10
1025  1025 10/22/2001  49
1026  1026 10/23/2001  52
1027  1027 10/24/2001  57
1028  1028 10/25/2001  53
1029  1029 10/26/2001  26
1030  1030 10/27/2001  10
1031  1031 10/28/2001   3
1032  1032 10/29/2001  52
1033  1033 10/30/2001  39
1034  1034 10/31/2001  23
1035  1035  11/1/2001  32
1036  1036  11/2/2001  30
1037  1037  11/3/2001   7
1038  1038  11/4/2001   6
1039  1039  11/5/2001  48
1040  1040  11/6/2001  30
1041  1041  11/7/2001  34
1042  1042  11/8/2001  33
1043  1043  11/9/2001  32
1044  1044 11/10/2001   6
1045  1045 11/11/2001   7
1046  1046 11/12/2001  15
1047  1047 11/13/2001  33
1048  1048 11/14/2001  44
1049  1049 11/15/2001  38
1050  1050 11/16/2001  25
1051  1051 11/17/2001  10
1052  1052 11/18/2001   9
1053  1053 11/19/2001  35
1054  1054 11/20/2001  37
1055  1055 11/21/2001  48
1056  1056 11/22/2001   2
1057  1057 11/23/2001  25
1058  1058 11/24/2001   6
1059  1059 11/25/2001   7
1060  1060 11/26/2001  46
1061  1061 11/27/2001  35
1062  1062 11/28/2001  34
1063  1063 11/29/2001  43
1064  1064 11/30/2001  32
1065  1065  12/1/2001   8
1066  1066  12/2/2001   5
1067  1067  12/3/2001  37
1068  1068  12/4/2001  53
1069  1069  12/5/2001  32
1070  1070  12/6/2001  25
1071  1071  12/7/2001  26
1072  1072  12/8/2001   6
1073  1073  12/9/2001   6
1074  1074 12/10/2001  44
1075  1075 12/11/2001  38
1076  1076 12/12/2001  32
1077  1077 12/13/2001  52
1078  1078 12/14/2001  34
1079  1079 12/15/2001   7
1080  1080 12/16/2001   9
1081  1081 12/17/2001  40
1082  1082 12/18/2001  41
1083  1083 12/19/2001  38
1084  1084 12/20/2001  37
1085  1085 12/21/2001  27
1086  1086 12/22/2001  12
1087  1087 12/23/2001   6
1088  1088 12/24/2001  15
1089  1089 12/25/2001   1
1090  1090 12/26/2001  47
1091  1091 12/27/2001  41
1092  1092 12/28/2001  40
1093  1093 12/29/2001   3
1094  1094 12/30/2001   6
1095  1095 12/31/2001  16
1096  1096   1/1/2002   9
1097  1097   1/2/2002  53
1098  1098   1/3/2002  44
1099  1099   1/4/2002  38
1100  1100   1/5/2002  10
1101  1101   1/6/2002  10
1102  1102   1/7/2002  32
1103  1103   1/8/2002  64
1104  1104   1/9/2002  47
1105  1105  1/10/2002  53
1106  1106  1/11/2002  39
1107  1107  1/12/2002  18
1108  1108  1/13/2002   9
1109  1109  1/14/2002  66
1110  1110  1/15/2002  36
1111  1111  1/16/2002  65
1112  1112  1/17/2002  51
1113  1113  1/18/2002  48
1114  1114  1/19/2002   4
1115  1115  1/20/2002   6
1116  1116  1/21/2002  15
1117  1117  1/22/2002  56
1118  1118  1/23/2002  53
1119  1119  1/24/2002  47
1120  1120  1/25/2002  58
1121  1121  1/26/2002  13
1122  1122  1/27/2002   6
1123  1123  1/28/2002  39
1124  1124  1/29/2002  51
1125  1125  1/30/2002  49
1126  1126  1/31/2002  40
1127  1127   2/1/2002  31
1128  1128   2/2/2002   4
1129  1129   2/3/2002  11
1130  1130   2/4/2002  37
1131  1131   2/5/2002  39
1132  1132   2/6/2002  39
1133  1133   2/7/2002  39
1134  1134   2/8/2002  22
1135  1135   2/9/2002   3
1136  1136  2/10/2002   7
1137  1137  2/11/2002  37
1138  1138  2/12/2002  41
1139  1139  2/13/2002  42
1140  1140  2/14/2002  27
1141  1141  2/15/2002  37
1142  1142  2/16/2002   4
1143  1143  2/17/2002   9
1144  1144  2/18/2002  17
1145  1145  2/19/2002  43
1146  1146  2/20/2002  36
1147  1147  2/21/2002  37
1148  1148  2/22/2002  34
1149  1149  2/23/2002  11
1150  1150  2/24/2002   5
1151  1151  2/25/2002  57
1152  1152  2/26/2002  30
1153  1153  2/27/2002  32
1154  1154  2/28/2002  37
1155  1155   3/1/2002  24
1156  1156   3/2/2002   2
1157  1157   3/3/2002   6
1158  1158   3/4/2002  44
1159  1159   3/5/2002  30
1160  1160   3/6/2002  40
1161  1161   3/7/2002  37
1162  1162   3/8/2002  31
1163  1163   3/9/2002   5
1164  1164  3/10/2002   5
1165  1165  3/11/2002  56
1166  1166  3/12/2002  46
1167  1167  3/13/2002  63
1168  1168  3/14/2002  44
1169  1169  3/15/2002  20
1170  1170  3/16/2002   8
1171  1171  3/17/2002   5
1172  1172  3/18/2002  35
1173  1173  3/19/2002  39
1174  1174  3/20/2002  49
1175  1175  3/21/2002  38
1176  1176  3/22/2002  37
1177  1177  3/23/2002   9
1178  1178  3/24/2002   3
1179  1179  3/25/2002  28
1180  1180  3/26/2002  37
1181  1181  3/27/2002  47
1182  1182  3/28/2002  31
1183  1183  3/29/2002  28
1184  1184  3/30/2002   5
1185  1185  3/31/2002   4
1186  1186   4/1/2002  36
1187  1187   4/2/2002  33
1188  1188   4/3/2002  43
1189  1189   4/4/2002  26
1190  1190   4/5/2002  24
1191  1191   4/6/2002   5
1192  1192   4/7/2002   3
1193  1193   4/8/2002  41
1194  1194   4/9/2002  40
1195  1195  4/10/2002  30
1196  1196  4/11/2002  27
1197  1197  4/12/2002  32
1198  1198  4/13/2002   5
1199  1199  4/14/2002  10
1200  1200  4/15/2002  28
1201  1201  4/16/2002  37
1202  1202  4/17/2002  39
1203  1203  4/18/2002  14
1204  1204  4/19/2002  21
1205  1205  4/20/2002   3
1206  1206  4/21/2002   5
1207  1207  4/22/2002  29
1208  1208  4/23/2002  27
1209  1209  4/24/2002  36
1210  1210  4/25/2002  13
1211  1211  4/26/2002  24
1212  1212  4/27/2002   6
1213  1213  4/28/2002   5
1214  1214  4/29/2002  45
1215  1215  4/30/2002  28
1216  1216   5/1/2002  33
1217  1217   5/2/2002  25
1218  1218   5/3/2002  29
1219  1219   5/4/2002   4
1220  1220   5/5/2002   2
1221  1221   5/6/2002  24
1222  1222   5/7/2002  33
1223  1223   5/8/2002  34
1224  1224   5/9/2002  36
1225  1225  5/10/2002  27
1226  1226  5/11/2002   4
1227  1227  5/12/2002   4
1228  1228  5/13/2002  26
1229  1229  5/14/2002  25
1230  1230  5/15/2002  28
1231  1231  5/16/2002  20
1232  1232  5/17/2002  22
1233  1233  5/18/2002   4
1234  1234  5/19/2002   2
1235  1235  5/20/2002  46
1236  1236  5/21/2002  31
1237  1237  5/22/2002  16
1238  1238  5/23/2002  33
1239  1239  5/24/2002  21
1240  1240  5/25/2002   5
1241  1241  5/26/2002   6
1242  1242  5/27/2002   4
1243  1243  5/28/2002  21
1244  1244  5/29/2002  35
1245  1245  5/30/2002  27
1246  1246  5/31/2002  21
1247  1247   6/1/2002   3
1248  1248   6/2/2002   1
1249  1249   6/3/2002  34
1250  1250   6/4/2002  23
1251  1251   6/5/2002  31
1252  1252   6/6/2002  20
1253  1253   6/7/2002  17
1254  1254   6/8/2002   2
1255  1255   6/9/2002   5
1256  1256  6/10/2002  24
1257  1257  6/11/2002  33
1258  1258  6/12/2002  51
1259  1259  6/13/2002  30
1260  1260  6/14/2002  28
1261  1261  6/15/2002   2
1262  1262  6/16/2002   4
1263  1263  6/17/2002  27
1264  1264  6/18/2002  18
1265  1265  6/19/2002  26
1266  1266  6/20/2002  20
1267  1267  6/21/2002  24
1268  1268  6/22/2002   1
1269  1269  6/23/2002   2
1270  1270  6/24/2002  23
1271  1271  6/25/2002  33
1272  1272  6/26/2002  32
1273  1273  6/27/2002  17
1274  1274  6/28/2002  22
1275  1275  6/29/2002  14
1276  1276  6/30/2002   3
1277  1277   7/1/2002  10
1278  1278   7/2/2002  17
1279  1279   7/3/2002  13
1280  1280   7/4/2002   2
1281  1281   7/5/2002  20
1282  1282   7/6/2002   5
1283  1283   7/7/2002   4
1284  1284   7/8/2002  32
1285  1285   7/9/2002  32
1286  1286  7/10/2002  17
1287  1287  7/11/2002  21
1288  1288  7/12/2002  20
1289  1289  7/13/2002   8
1290  1290  7/14/2002   3
1291  1291  7/15/2002  20
1292  1292  7/16/2002  29
1293  1293  7/17/2002  26
1294  1294  7/18/2002  31
1295  1295  7/19/2002  22
1296  1296  7/20/2002   6
1297  1297  7/21/2002   6
1298  1298  7/22/2002  17
1299  1299  7/23/2002  26
1300  1300  7/24/2002  16
1301  1301  7/25/2002  35
1302  1302  7/26/2002  17
1303  1303  7/27/2002   3
1304  1304  7/28/2002   1
1305  1305  7/29/2002  23
1306  1306  7/30/2002  19
1307  1307  7/31/2002  29
1308  1308   8/1/2002  24
1309  1309   8/2/2002  19
1310  1310   8/3/2002   6
1311  1311   8/4/2002   4
1312  1312   8/5/2002  33
1313  1313   8/6/2002  22
1314  1314   8/7/2002  30
1315  1315   8/8/2002  26
1316  1316   8/9/2002  32
1317  1317  8/10/2002   4
1318  1318  8/11/2002   4
1319  1319  8/12/2002  28
1320  1320  8/13/2002  36
1321  1321  8/14/2002  39
1322  1322  8/15/2002  24
1323  1323  8/16/2002  21
1324  1324  8/17/2002   5
1325  1325  8/18/2002   2
1326  1326  8/19/2002  10
1327  1327  8/20/2002  28
1328  1328  8/21/2002  28
1329  1329  8/22/2002  22
1330  1330  8/23/2002  39
1331  1331  8/24/2002  11
1332  1332  8/25/2002   6
1333  1333  8/26/2002  41
1334  1334  8/27/2002  27
1335  1335  8/28/2002  21
1336  1336  8/29/2002  16
1337  1337  8/30/2002  16
1338  1338  8/31/2002   4
1339  1339   9/1/2002   1
1340  1340   9/2/2002   5
1341  1341   9/3/2002  20
1342  1342   9/4/2002  39
1343  1343   9/5/2002  35
1344  1344   9/6/2002  33
1345  1345   9/7/2002   5
1346  1346   9/8/2002   8
1347  1347   9/9/2002  37
1348  1348  9/10/2002  21
1349  1349  9/11/2002  28
1350  1350  9/12/2002  21
1351  1351  9/13/2002  26
1352  1352  9/14/2002   4
1353  1353  9/15/2002   3
1354  1354  9/16/2002  29
1355  1355  9/17/2002  17
1356  1356  9/18/2002  29
1357  1357  9/19/2002  29
1358  1358  9/20/2002  17
1359  1359  9/21/2002   4
1360  1360  9/22/2002   2
1361  1361  9/23/2002  18
1362  1362  9/24/2002  29
1363  1363  9/25/2002  38
1364  1364  9/26/2002  33
1365  1365  9/27/2002  28
1366  1366  9/28/2002   5
1367  1367  9/29/2002   4
1368  1368  9/30/2002  20
1369  1369  10/1/2002  24
1370  1370  10/2/2002  31
1371  1371  10/3/2002  18
1372  1372  10/4/2002  34
1373  1373  10/5/2002   6
1374  1374  10/6/2002   4
1375  1375  10/7/2002  35
1376  1376  10/8/2002  25
1377  1377  10/9/2002  30
1378  1378 10/10/2002  38
1379  1379 10/11/2002  27
1380  1380 10/12/2002   9
1381  1381 10/13/2002  14
1382  1382 10/14/2002  13
1383  1383 10/15/2002  38
1384  1384 10/16/2002  42
1385  1385 10/17/2002  37
1386  1386 10/18/2002  41
1387  1387 10/19/2002   4
1388  1388 10/20/2002   2
1389  1389 10/21/2002  43
1390  1390 10/22/2002  43
1391  1391 10/23/2002  40
1392  1392 10/24/2002  38
1393  1393 10/25/2002  23
1394  1394 10/26/2002  11
1395  1395 10/27/2002   6
1396  1396 10/28/2002  44
1397  1397 10/29/2002  46
1398  1398 10/30/2002  40
1399  1399 10/31/2002  29
1400  1400  11/1/2002  32
1401  1401  11/2/2002   8
1402  1402  11/3/2002   5
1403  1403  11/4/2002  66
1404  1404  11/5/2002  30
1405  1405  11/6/2002  41
1406  1406  11/7/2002  33
1407  1407  11/8/2002  31
1408  1408  11/9/2002   2
1409  1409 11/10/2002   7
1410  1410 11/11/2002  15
1411  1411 11/12/2002  50
1412  1412 11/13/2002  56
1413  1413 11/14/2002  51
1414  1414 11/15/2002  36
1415  1415 11/16/2002   8
1416  1416 11/17/2002   2
1417  1417 11/18/2002  53
1418  1418 11/19/2002  46
1419  1419 11/20/2002  41
1420  1420 11/21/2002  37
1421  1421 11/22/2002  27
1422  1422 11/23/2002  10
1423  1423 11/24/2002   6
1424  1424 11/25/2002  59
1425  1425 11/26/2002  39
1426  1426 11/27/2002  35
1427  1427 11/28/2002   6
1428  1428 11/29/2002  19
1429  1429 11/30/2002   7
1430  1430  12/1/2002   9
1431  1431  12/2/2002  40
1432  1432  12/3/2002  31
1433  1433  12/4/2002  60
1434  1434  12/5/2002  13
1435  1435  12/6/2002  21
1436  1436  12/7/2002  10
1437  1437  12/8/2002   6
1438  1438  12/9/2002  25
1439  1439 12/10/2002  36
1440  1440 12/11/2002  26
1441  1441 12/12/2002  63
1442  1442 12/13/2002  40
1443  1443 12/14/2002   9
1444  1444 12/15/2002   4
1445  1445 12/16/2002  50
1446  1446 12/17/2002  48
1447  1447 12/18/2002  43
1448  1448 12/19/2002  45
1449  1449 12/20/2002  39
1450  1450 12/21/2002   1
1451  1451 12/22/2002  10
1452  1452 12/23/2002  29
1453  1453 12/24/2002  30
1454  1454 12/25/2002   1
1455  1455 12/26/2002  27
1456  1456 12/27/2002  33
1457  1457 12/28/2002  13
1458  1458 12/29/2002  10
1459  1459 12/30/2002  34
1460  1460 12/31/2002  20
1461  1461   1/1/2003   9
1462  1462   1/2/2003  52
1463  1463   1/3/2003  32
1464  1464   1/4/2003   7
1465  1465   1/5/2003   5
1466  1466   1/6/2003  57
1467  1467   1/7/2003  47
1468  1468   1/8/2003  51
1469  1469   1/9/2003  53
1470  1470  1/10/2003  29
1471  1471  1/11/2003  10
1472  1472  1/12/2003   7
1473  1473  1/13/2003  56
1474  1474  1/14/2003  44
1475  1475  1/15/2003  40
1476  1476  1/16/2003  43
1477  1477  1/17/2003  37
1478  1478  1/18/2003  11
1479  1479  1/19/2003   6
1480  1480  1/20/2003  17
1481  1481  1/21/2003  30
1482  1482  1/22/2003  49
1483  1483  1/23/2003  65
1484  1484  1/24/2003  25
1485  1485  1/25/2003  14
1486  1486  1/26/2003   5
1487  1487  1/27/2003  43
1488  1488  1/28/2003  53
1489  1489  1/29/2003  47
1490  1490  1/30/2003  55
1491  1491  1/31/2003  41
1492  1492   2/1/2003   8
1493  1493   2/2/2003   4
1494  1494   2/3/2003  41
1495  1495   2/4/2003  45
1496  1496   2/5/2003  31
1497  1497   2/6/2003  70
1498  1498   2/7/2003  15
1499  1499   2/8/2003   7
1500  1500   2/9/2003  16
1501  1501  2/10/2003  55
1502  1502  2/11/2003  63
1503  1503  2/12/2003  51
1504  1504  2/13/2003  42
1505  1505  2/14/2003  28
1506  1506  2/15/2003   8
1507  1507  2/16/2003   2
1508  1508  2/17/2003   0
1509  1509  2/18/2003   8
1510  1510  2/19/2003  23
1511  1511  2/20/2003  41
1512  1512  2/21/2003  37
1513  1513  2/22/2003  14
1514  1514  2/23/2003   9
1515  1515  2/24/2003  47
1516  1516  2/25/2003  38
1517  1517  2/26/2003  48
1518  1518  2/27/2003  66
1519  1519  2/28/2003  26
1520  1520   3/1/2003   8
1521  1521   3/2/2003   8
1522  1522   3/3/2003  43
1523  1523   3/4/2003  48
1524  1524   3/5/2003  48
1525  1525   3/6/2003  55
1526  1526   3/7/2003  36
1527  1527   3/8/2003  10
1528  1528   3/9/2003  12
1529  1529  3/10/2003  40
1530  1530  3/11/2003  41
1531  1531  3/12/2003  43
1532  1532  3/13/2003  40
1533  1533  3/14/2003  39
1534  1534  3/15/2003   9
1535  1535  3/16/2003  12
1536  1536  3/17/2003  48
1537  1537  3/18/2003  26
1538  1538  3/19/2003  61
1539  1539  3/20/2003  40
1540  1540  3/21/2003  51
1541  1541  3/22/2003  10
1542  1542  3/23/2003   1
1543  1543  3/24/2003  51
1544  1544  3/25/2003  31
1545  1545  3/26/2003  49
1546  1546  3/27/2003  38
1547  1547  3/28/2003  28
1548  1548  3/29/2003  11
1549  1549  3/30/2003   8
1550  1550  3/31/2003  28
1551  1551   4/1/2003  53
1552  1552   4/2/2003  46
1553  1553   4/3/2003  34
1554  1554   4/4/2003  22
1555  1555   4/5/2003   6
1556  1556   4/6/2003   5
1557  1557   4/7/2003  36
1558  1558   4/8/2003  61
1559  1559   4/9/2003  42
1560  1560  4/10/2003  47
1561  1561  4/11/2003  31
1562  1562  4/12/2003   3
1563  1563  4/13/2003   4
1564  1564  4/14/2003  45
1565  1565  4/15/2003  41
1566  1566  4/16/2003  40
1567  1567  4/17/2003  23
1568  1568  4/18/2003  35
1569  1569  4/19/2003   2
1570  1570  4/20/2003  12
1571  1571  4/21/2003  50
1572  1572  4/22/2003  35
1573  1573  4/23/2003  38
1574  1574  4/24/2003  34
1575  1575  4/25/2003  27
1576  1576  4/26/2003   8
1577  1577  4/27/2003   3
1578  1578  4/28/2003  38
1579  1579  4/29/2003  44
1580  1580  4/30/2003  55
1581  1581   5/1/2003  37
1582  1582   5/2/2003  26
1583  1583   5/3/2003   5
1584  1584   5/4/2003  11
1585  1585   5/5/2003  46
1586  1586   5/6/2003  31
1587  1587   5/7/2003  43
1588  1588   5/8/2003  39
1589  1589   5/9/2003  24
1590  1590  5/10/2003   6
1591  1591  5/11/2003  10
1592  1592  5/12/2003  45
1593  1593  5/13/2003  54
1594  1594  5/14/2003  37
1595  1595  5/15/2003  42
1596  1596  5/16/2003  34
1597  1597  5/17/2003  10
1598  1598  5/18/2003  10
1599  1599  5/19/2003  57
1600  1600  5/20/2003  33
1601  1601  5/21/2003  41
1602  1602  5/22/2003  36
1603  1603  5/23/2003  26
1604  1604  5/24/2003   5
1605  1605  5/25/2003   7
1606  1606  5/26/2003   7
1607  1607  5/27/2003  40
1608  1608  5/28/2003  48
1609  1609  5/29/2003  34
1610  1610  5/30/2003  41
1611  1611  5/31/2003   8
1612  1612   6/1/2003   7
1613  1613   6/2/2003  54
1614  1614   6/3/2003  31
1615  1615   6/4/2003  57
1616  1616   6/5/2003  57
1617  1617   6/6/2003  32
1618  1618   6/7/2003  11
1619  1619   6/8/2003   2
1620  1620   6/9/2003  40
1621  1621  6/10/2003  29
1622  1622  6/11/2003  37
1623  1623  6/12/2003  37
1624  1624  6/13/2003  36
1625  1625  6/14/2003   6
1626  1626  6/15/2003   5
1627  1627  6/16/2003  42
1628  1628  6/17/2003  45
1629  1629  6/18/2003  51
1630  1630  6/19/2003  35
1631  1631  6/20/2003  24
1632  1632  6/21/2003  15
1633  1633  6/22/2003   7
1634  1634  6/23/2003  28
1635  1635  6/24/2003  44
1636  1636  6/25/2003  39
1637  1637  6/26/2003  27
1638  1638  6/27/2003  25
1639  1639  6/28/2003  10
1640  1640  6/29/2003   8
1641  1641  6/30/2003  19
1642  1642   7/1/2003  28
1643  1643   7/2/2003  45
1644  1644   7/3/2003  19
1645  1645   7/4/2003  13
1646  1646   7/5/2003   5
1647  1647   7/6/2003   9
1648  1648   7/7/2003  34
1649  1649   7/8/2003  46
1650  1650   7/9/2003  43
1651  1651  7/10/2003  33
1652  1652  7/11/2003  29
1653  1653  7/12/2003  12
1654  1654  7/13/2003   3
1655  1655  7/14/2003  43
1656  1656  7/15/2003  43
1657  1657  7/16/2003  37
1658  1658  7/17/2003  22
1659  1659  7/18/2003  34
1660  1660  7/19/2003   5
1661  1661  7/20/2003   7
1662  1662  7/21/2003  54
1663  1663  7/22/2003  35
1664  1664  7/23/2003  35
1665  1665  7/24/2003  34
1666  1666  7/25/2003  26
1667  1667  7/26/2003   8
1668  1668  7/27/2003   1
1669  1669  7/28/2003  40
1670  1670  7/29/2003  26
1671  1671  7/30/2003  29
1672  1672  7/31/2003  37
1673  1673   8/1/2003  27
1674  1674   8/2/2003   6
1675  1675   8/3/2003   4
1676  1676   8/4/2003  40
1677  1677   8/5/2003  46
1678  1678   8/6/2003  20
1679  1679   8/7/2003  23
1680  1680   8/8/2003  32
1681  1681   8/9/2003   3
1682  1682  8/10/2003   1
1683  1683  8/11/2003  32
1684  1684  8/12/2003  35
1685  1685  8/13/2003  15
1686  1686  8/14/2003  26
1687  1687  8/15/2003  10
1688  1688  8/16/2003   3
1689  1689  8/17/2003   6
1690  1690  8/18/2003  50
1691  1691  8/19/2003  38
1692  1692  8/20/2003  30
1693  1693  8/21/2003  27
1694  1694  8/22/2003  27
1695  1695  8/23/2003   7
1696  1696  8/24/2003   9
1697  1697  8/25/2003  31
1698  1698  8/26/2003  39
1699  1699  8/27/2003  32
1700  1700  8/28/2003  28
1701  1701  8/29/2003  34
1702  1702  8/30/2003   4
1703  1703  8/31/2003   9
1704  1704   9/1/2003   7
1705  1705   9/2/2003  57
1706  1706   9/3/2003  43
1707  1707   9/4/2003  42
1708  1708   9/5/2003  27
1709  1709   9/6/2003   7
1710  1710   9/7/2003   6
1711  1711   9/8/2003  54
1712  1712   9/9/2003  54
1713  1713  9/10/2003  53
1714  1714  9/11/2003  43
1715  1715  9/12/2003  41
1716  1716  9/13/2003  11
1717  1717  9/14/2003  15
1718  1718  9/15/2003  55
1719  1719  9/16/2003  42
1720  1720  9/17/2003  51
1721  1721  9/18/2003  25
1722  1722  9/19/2003  37
1723  1723  9/20/2003   9
1724  1724  9/21/2003  12
1725  1725  9/22/2003  44
1726  1726  9/23/2003  53
1727  1727  9/24/2003  64
1728  1728  9/25/2003  62
1729  1729  9/26/2003  60
1730  1730  9/27/2003  20
1731  1731  9/28/2003  16
1732  1732  9/29/2003  55
1733  1733  9/30/2003  36
1734  1734  10/1/2003  37
1735  1735  10/2/2003  32
1736  1736  10/3/2003  40
1737  1737  10/4/2003  18
1738  1738  10/5/2003   7
1739  1739  10/6/2003  45
1740  1740  10/7/2003  42
1741  1741  10/8/2003  60
1742  1742  10/9/2003  42
1743  1743 10/10/2003  56
1744  1744 10/11/2003  12
1745  1745 10/12/2003   6
1746  1746 10/13/2003  27
1747  1747 10/14/2003  56
1748  1748 10/15/2003  47
1749  1749 10/16/2003  32
1750  1750 10/17/2003  46
1751  1751 10/18/2003   7
1752  1752 10/19/2003   5
1753  1753 10/20/2003  65
1754  1754 10/21/2003  44
1755  1755 10/22/2003  44
1756  1756 10/23/2003  43
1757  1757 10/24/2003  40
1758  1758 10/25/2003   8
1759  1759 10/26/2003   8
1760  1760 10/27/2003  67
1761  1761 10/28/2003  53
1762  1762 10/29/2003  52
1763  1763 10/30/2003  26
1764  1764 10/31/2003  39
1765  1765  11/1/2003   7
1766  1766  11/2/2003   8
1767  1767  11/3/2003  35
1768  1768  11/4/2003  50
1769  1769  11/5/2003  50
1770  1770  11/6/2003  25
1771  1771  11/7/2003  32
1772  1772  11/8/2003   8
1773  1773  11/9/2003   2
1774  1774 11/10/2003  56
1775  1775 11/11/2003   7
1776  1776 11/12/2003  58
1777  1777 11/13/2003  34
1778  1778 11/14/2003  27
1779  1779 11/15/2003  13
1780  1780 11/16/2003   8
1781  1781 11/17/2003  60
1782  1782 11/18/2003  75
1783  1783 11/19/2003  86
1784  1784 11/20/2003  50
1785  1785 11/21/2003  49
1786  1786 11/22/2003  10
1787  1787 11/23/2003   7
1788  1788 11/24/2003  88
1789  1789 11/25/2003  63
1790  1790 11/26/2003  55
1791  1791 11/27/2003   4
1792  1792 11/28/2003  18
1793  1793 11/29/2003   8
1794  1794 11/30/2003  14
1795  1795  12/1/2003  55
1796  1796  12/2/2003  61
1797  1797  12/3/2003  82
1798  1798  12/4/2003  60
1799  1799  12/5/2003  37
1800  1800  12/6/2003   3
1801  1801  12/7/2003   9
1802  1802  12/8/2003  77
1803  1803  12/9/2003  77
1804  1804 12/10/2003  67
1805  1805 12/11/2003  66
1806  1806 12/12/2003  51
1807  1807 12/13/2003  15
1808  1808 12/14/2003  17
1809  1809 12/15/2003  88
1810  1810 12/16/2003  84
1811  1811 12/17/2003  77
1812  1812 12/18/2003  72
1813  1813 12/19/2003  62
1814  1814 12/20/2003  15
1815  1815 12/21/2003  13
1816  1816 12/22/2003  93
1817  1817 12/23/2003  66
1818  1818 12/24/2003  31
1819  1819 12/25/2003  19
1820  1820 12/26/2003  28
1821  1821 12/27/2003  17
1822  1822 12/28/2003  17
1823  1823 12/29/2003  59
1824  1824 12/30/2003  76
1825  1825 12/31/2003  18
1826  1826   1/1/2004  12
1827  1827   1/2/2004  39
1828  1828   1/3/2004  17
1829  1829   1/4/2004  14
1830  1830   1/5/2004  66
1831  1831   1/6/2004  74
1832  1832   1/7/2004  72
1833  1833   1/8/2004  45
1834  1834   1/9/2004  48
1835  1835  1/10/2004  18
1836  1836  1/11/2004   9
1837  1837  1/12/2004  61
1838  1838  1/13/2004  77
1839  1839  1/14/2004  49
1840  1840  1/15/2004  30
1841  1841  1/16/2004  41
1842  1842  1/17/2004   5
1843  1843  1/18/2004   6
1844  1844  1/19/2004  17
1845  1845  1/20/2004  34
1846  1846  1/21/2004  39
1847  1847  1/22/2004  48
1848  1848  1/23/2004  36
1849  1849  1/24/2004   6
1850  1850  1/25/2004   4
1851  1851  1/26/2004  28
1852  1852  1/27/2004  26
1853  1853  1/28/2004  46
1854  1854  1/29/2004  43
1855  1855  1/30/2004  46
1856  1856  1/31/2004   6
1857  1857   2/1/2004   5
1858  1858   2/2/2004  42
1859  1859   2/3/2004  51
1860  1860   2/4/2004  34
1861  1861   2/5/2004  61
1862  1862   2/6/2004  37
1863  1863   2/7/2004   7
1864  1864   2/8/2004  13
1865  1865   2/9/2004  52
1866  1866  2/10/2004  55
1867  1867  2/11/2004  38
1868  1868  2/12/2004  47
1869  1869  2/13/2004  21
1870  1870  2/14/2004   9
1871  1871  2/15/2004   7
1872  1872  2/16/2004   9
1873  1873  2/17/2004  41
1874  1874  2/18/2004  41
1875  1875  2/19/2004  52
1876  1876  2/20/2004  34
1877  1877  2/21/2004  15
1878  1878  2/22/2004   7
1879  1879  2/23/2004  58
1880  1880  2/24/2004  43
1881  1881  2/25/2004  43
1882  1882  2/26/2004  52
1883  1883  2/27/2004  27
1884  1884  2/28/2004  13
1885  1885  2/29/2004   9
1886  1886   3/1/2004  43
1887  1887   3/2/2004  33
1888  1888   3/3/2004  38
1889  1889   3/4/2004  32
1890  1890   3/5/2004  30
1891  1891   3/6/2004   3
1892  1892   3/7/2004   8
1893  1893   3/8/2004  31
1894  1894   3/9/2004  50
1895  1895  3/10/2004  41
1896  1896  3/11/2004  36
1897  1897  3/12/2004  16
1898  1898  3/13/2004   7
1899  1899  3/14/2004   5
1900  1900  3/15/2004  33
1901  1901  3/16/2004  47
1902  1902  3/17/2004  32
1903  1903  3/18/2004  48
1904  1904  3/19/2004  28
1905  1905  3/20/2004   9
1906  1906  3/21/2004   8
1907  1907  3/22/2004  32
1908  1908  3/23/2004  42
1909  1909  3/24/2004  46
1910  1910  3/25/2004  36
1911  1911  3/26/2004  27
1912  1912  3/27/2004  10
1913  1913  3/28/2004   7
1914  1914  3/29/2004  49
1915  1915  3/30/2004  26
1916  1916  3/31/2004  21
1917  1917   4/1/2004  40
1918  1918   4/2/2004  23
1919  1919   4/3/2004  19
1920  1920   4/4/2004   7
1921  1921   4/5/2004  41
1922  1922   4/6/2004  53
1923  1923   4/7/2004  52
1924  1924   4/8/2004  43
1925  1925   4/9/2004  42
1926  1926  4/10/2004  18
1927  1927  4/11/2004  11
1928  1928  4/12/2004  35
1929  1929  4/13/2004  44
1930  1930  4/14/2004  28
1931  1931  4/15/2004  57
1932  1932  4/16/2004  33
1933  1933  4/17/2004  28
1934  1934  4/18/2004  15
1935  1935  4/19/2004  58
1936  1936  4/20/2004  43
1937  1937  4/21/2004  51
1938  1938  4/22/2004  41
1939  1939  4/23/2004  60
1940  1940  4/24/2004  20
1941  1941  4/25/2004  11
1942  1942  4/26/2004  48
1943  1943  4/27/2004  37
1944  1944  4/28/2004  54
1945  1945  4/29/2004  34
1946  1946  4/30/2004  38
1947  1947   5/1/2004  19
1948  1948   5/2/2004   7
1949  1949   5/3/2004  47
1950  1950   5/4/2004  61
1951  1951   5/5/2004  50
1952  1952   5/6/2004  60
1953  1953   5/7/2004  31
1954  1954   5/8/2004  12
1955  1955   5/9/2004  14
1956  1956  5/10/2004  71
1957  1957  5/11/2004  46
1958  1958  5/12/2004  69
1959  1959  5/13/2004  44
1960  1960  5/14/2004  28
1961  1961  5/15/2004  18
1962  1962  5/16/2004  11
1963  1963  5/17/2004  34
1964  1964  5/18/2004  42
1965  1965  5/19/2004  52
1966  1966  5/20/2004  40
1967  1967  5/21/2004  43
1968  1968  5/22/2004   9
1969  1969  5/23/2004   8
1970  1970  5/24/2004  53
1971  1971  5/25/2004  42
1972  1972  5/26/2004  47
1973  1973  5/27/2004  34
1974  1974  5/28/2004  46
1975  1975  5/29/2004   4
1976  1976  5/30/2004  11
1977  1977  5/31/2004   5
1978  1978   6/1/2004  47
1979  1979   6/2/2004  37
1980  1980   6/3/2004  35
1981  1981   6/4/2004  31
1982  1982   6/5/2004  15
1983  1983   6/6/2004  13
1984  1984   6/7/2004  40
1985  1985   6/8/2004  58
1986  1986   6/9/2004  32
1987  1987  6/10/2004  40
1988  1988  6/11/2004  35
1989  1989  6/12/2004  18
1990  1990  6/13/2004  13
1991  1991  6/14/2004  56
1992  1992  6/15/2004  67
1993  1993  6/16/2004  33
1994  1994  6/17/2004  47
1995  1995  6/18/2004  42
1996  1996  6/19/2004  14
1997  1997  6/20/2004  14
1998  1998  6/21/2004  55
1999  1999  6/22/2004  41
2000  2000  6/23/2004  51
2001  2001  6/24/2004  54
2002  2002  6/25/2004  27
2003  2003  6/26/2004   8
2004  2004  6/27/2004  13
2005  2005  6/28/2004  54
2006  2006  6/29/2004  48
2007  2007  6/30/2004  16
2008  2008   7/1/2004  47
2009  2009   7/2/2004  43
2010  2010   7/3/2004   6
2011  2011   7/4/2004  11
2012  2012   7/5/2004   9
2013  2013   7/6/2004  43
2014  2014   7/7/2004  45
2015  2015   7/8/2004  42
2016  2016   7/9/2004  35
2017  2017  7/10/2004  11
2018  2018  7/11/2004   6
2019  2019  7/12/2004  48
2020  2020  7/13/2004  47
2021  2021  7/14/2004  24
2022  2022  7/15/2004  42
2023  2023  7/16/2004  40
2024  2024  7/17/2004  19
2025  2025  7/18/2004   8
2026  2026  7/19/2004  47
2027  2027  7/20/2004  35
2028  2028  7/21/2004  17
2029  2029  7/22/2004  27
2030  2030  7/23/2004  20
2031  2031  7/24/2004  12
2032  2032  7/25/2004   3
2033  2033  7/26/2004  58
2034  2034  7/27/2004  45
2035  2035  7/28/2004  61
2036  2036  7/29/2004  45
2037  2037  7/30/2004  30
2038  2038  7/31/2004   8
2039  2039   8/1/2004  12
2040  2040   8/2/2004  59
2041  2041   8/3/2004  57
2042  2042   8/4/2004  68
2043  2043   8/5/2004  48
2044  2044   8/6/2004  47
2045  2045   8/7/2004  16
2046  2046   8/8/2004  11
2047  2047   8/9/2004  50
2048  2048  8/10/2004  43
2049  2049  8/11/2004  41
2050  2050  8/12/2004  42
2051  2051  8/13/2004  56
2052  2052  8/14/2004   9
2053  2053  8/15/2004   7
2054  2054  8/16/2004  52
2055  2055  8/17/2004  62
2056  2056  8/18/2004  60
2057  2057  8/19/2004  45
2058  2058  8/20/2004  34
2059  2059  8/21/2004  23
2060  2060  8/22/2004   9
2061  2061  8/23/2004  30
2062  2062  8/24/2004  47
2063  2063  8/25/2004  33
2064  2064  8/26/2004  67
2065  2065  8/27/2004  39
2066  2066  8/28/2004   7
2067  2067  8/29/2004   7
2068  2068  8/30/2004  67
2069  2069  8/31/2004  58
2070  2070   9/1/2004  51
2071  2071   9/2/2004  50
2072  2072   9/3/2004  29
2073  2073   9/4/2004   9
2074  2074   9/5/2004  10
2075  2075   9/6/2004  16
2076  2076   9/7/2004  66
2077  2077   9/8/2004  61
2078  2078   9/9/2004  37
2079  2079  9/10/2004  45
2080  2080  9/11/2004   5
2081  2081  9/12/2004  11
2082  2082  9/13/2004  62
2083  2083  9/14/2004  54
2084  2084  9/15/2004  58
2085  2085  9/16/2004  75
2086  2086  9/17/2004  47
2087  2087  9/18/2004   9
2088  2088  9/19/2004  13
2089  2089  9/20/2004  76
2090  2090  9/21/2004  54
2091  2091  9/22/2004  45
2092  2092  9/23/2004  68
2093  2093  9/24/2004  56
2094  2094  9/25/2004  20
2095  2095  9/26/2004  11
2096  2096  9/27/2004  48
2097  2097  9/28/2004  58
2098  2098  9/29/2004  50
2099  2099  9/30/2004  22
2100  2100  10/1/2004  30
2101  2101  10/2/2004  14
2102  2102  10/3/2004  16
2103  2103  10/4/2004  54
2104  2104  10/5/2004  57
2105  2105  10/6/2004  66
2106  2106  10/7/2004  50
2107  2107  10/8/2004  45
2108  2108  10/9/2004  15
2109  2109 10/10/2004  11
2110  2110 10/11/2004   8
2111  2111 10/12/2004  54
2112  2112 10/13/2004  63
2113  2113 10/14/2004  47
2114  2114 10/15/2004  51
2115  2115 10/16/2004   3
2116  2116 10/17/2004  19
2117  2117 10/18/2004  52
2118  2118 10/19/2004  73
2119  2119 10/20/2004  87
2120  2120 10/21/2004  54
2121  2121 10/22/2004  38
2122  2122 10/23/2004  19
2123  2123 10/24/2004  10
2124  2124 10/25/2004  76
2125  2125 10/26/2004  88
2126  2126 10/27/2004  81
2127  2127 10/28/2004  52
2128  2128 10/29/2004  48
2129  2129 10/30/2004  13
2130  2130 10/31/2004   7
2131  2131  11/1/2004  53
2132  2132  11/2/2004  62
2133  2133  11/3/2004  63
2134  2134  11/4/2004  60
2135  2135  11/5/2004  52
2136  2136  11/6/2004  12
2137  2137  11/7/2004  12
2138  2138  11/8/2004 102
2139  2139  11/9/2004  53
2140  2140 11/10/2004  72
2141  2141 11/11/2004  22
2142  2142 11/12/2004  30
2143  2143 11/13/2004  14
2144  2144 11/14/2004  18
2145  2145 11/15/2004  62
2146  2146 11/16/2004  58
2147  2147 11/17/2004  88
2148  2148 11/18/2004  65
2149  2149 11/19/2004  46
2150  2150 11/20/2004  11
2151  2151 11/21/2004  17
2152  2152 11/22/2004  88
2153  2153 11/23/2004  60
2154  2154 11/24/2004  70
2155  2155 11/25/2004  11
2156  2156 11/26/2004  34
2157  2157 11/27/2004  19
2158  2158 11/28/2004  15
2159  2159 11/29/2004  58
2160  2160 11/30/2004  67
2161  2161  12/1/2004  73
2162  2162  12/2/2004  58
2163  2163  12/3/2004  42
2164  2164  12/4/2004  17
2165  2165  12/5/2004  10
2166  2166  12/6/2004  54
2167  2167  12/7/2004  67
2168  2168  12/8/2004  45
2169  2169  12/9/2004  65
2170  2170 12/10/2004  54
2171  2171 12/11/2004  10
2172  2172 12/12/2004  11
2173  2173 12/13/2004  65
2174  2174 12/14/2004  47
2175  2175 12/15/2004  76
2176  2176 12/16/2004  53
2177  2177 12/17/2004  60
2178  2178 12/18/2004   7
2179  2179 12/19/2004   7
2180  2180 12/20/2004  57
2181  2181 12/21/2004  53
2182  2182 12/22/2004  43
2183  2183 12/23/2004  36
2184  2184 12/24/2004  14
2185  2185 12/25/2004   2
2186  2186 12/26/2004  13
2187  2187 12/27/2004  55
2188  2188 12/28/2004  88
2189  2189 12/29/2004  48
2190  2190 12/30/2004  53
2191  2191 12/31/2004  13
2192  2192   1/1/2005  14
2193  2193   1/2/2005  15
2194  2194   1/3/2005 100
2195  2195   1/4/2005  95
2196  2196   1/5/2005  98
2197  2197   1/6/2005  75
2198  2198   1/7/2005  64
2199  2199   1/8/2005  14
2200  2200   1/9/2005  12
2201  2201  1/10/2005  92
2202  2202  1/11/2005  78
2203  2203  1/12/2005  73
2204  2204  1/13/2005  82
2205  2205  1/14/2005  63
2206  2206  1/15/2005   9
2207  2207  1/16/2005  15
2208  2208  1/17/2005  29
2209  2209  1/18/2005  92
2210  2210  1/19/2005  79
2211  2211  1/20/2005  61
2212  2212  1/21/2005  64
2213  2213  1/22/2005   9
2214  2214  1/23/2005  11
2215  2215  1/24/2005  98
2216  2216  1/25/2005  94
2217  2217  1/26/2005  87
2218  2218  1/27/2005  85
2219  2219  1/28/2005  89
2220  2220  1/29/2005  19
2221  2221  1/30/2005  13
2222  2222  1/31/2005  98
2223  2223   2/1/2005  87
2224  2224   2/2/2005  83
2225  2225   2/3/2005  84
2226  2226   2/4/2005  51
2227  2227   2/5/2005  21
2228  2228   2/6/2005  16
2229  2229   2/7/2005  54
2230  2230   2/8/2005  55
2231  2231   2/9/2005 112
2232  2232  2/10/2005 104
2233  2233  2/11/2005  91
2234  2234  2/12/2005  24
2235  2235  2/13/2005  23
2236  2236  2/14/2005  85
2237  2237  2/15/2005  96
2238  2238  2/16/2005  97
2239  2239  2/17/2005  80
2240  2240  2/18/2005  87
2241  2241  2/19/2005  21
2242  2242  2/20/2005  15
2243  2243  2/21/2005  18
2244  2244  2/22/2005  80
2245  2245  2/23/2005  73
2246  2246  2/24/2005  52
2247  2247  2/25/2005  48
2248  2248  2/26/2005  15
2249  2249  2/27/2005  23
2250  2250  2/28/2005  93
2251  2251   3/1/2005  72
2252  2252   3/2/2005  82
2253  2253   3/3/2005  85
2254  2254   3/4/2005  69
2255  2255   3/5/2005  21
2256  2256   3/6/2005   8
2257  2257   3/7/2005  73
2258  2258   3/8/2005  51
2259  2259   3/9/2005  71
2260  2260  3/10/2005  83
2261  2261  3/11/2005  46
2262  2262  3/12/2005   7
2263  2263  3/13/2005  14
2264  2264  3/14/2005  83
2265  2265  3/15/2005  62
2266  2266  3/16/2005  67
2267  2267  3/17/2005  79
2268  2268  3/18/2005  64
2269  2269  3/19/2005  18
2270  2270  3/20/2005  13
2271  2271  3/21/2005  83
2272  2272  3/22/2005  75
2273  2273  3/23/2005  81
2274  2274  3/24/2005  63
2275  2275  3/25/2005  38
2276  2276  3/26/2005  10
2277  2277  3/27/2005  11
2278  2278  3/28/2005  74
2279  2279  3/29/2005  66
2280  2280  3/30/2005  86
2281  2281  3/31/2005  35
2282  2282   4/1/2005  35
2283  2283   4/2/2005   8
2284  2284   4/3/2005  13
2285  2285   4/4/2005  47
2286  2286   4/5/2005  57
2287  2287   4/6/2005  80
2288  2288   4/7/2005  57
2289  2289   4/8/2005  38
2290  2290   4/9/2005  12
2291  2291  4/10/2005  14
2292  2292  4/11/2005  74
2293  2293  4/12/2005  54
2294  2294  4/13/2005  52
2295  2295  4/14/2005  36
2296  2296  4/15/2005  35
2297  2297  4/16/2005  16
2298  2298  4/17/2005   8
2299  2299  4/18/2005  65
2300  2300  4/19/2005  73
2301  2301  4/20/2005  60
2302  2302  4/21/2005  35
2303  2303  4/22/2005  37
2304  2304  4/23/2005  16
2305  2305  4/24/2005  10
2306  2306  4/25/2005  56
2307  2307  4/26/2005  66
2308  2308  4/27/2005  33
2309  2309  4/28/2005  56
2310  2310  4/29/2005  51
2311  2311  4/30/2005   3
2312  2312   5/1/2005   5
2313  2313   5/2/2005  60
2314  2314   5/3/2005  57
2315  2315   5/4/2005  75
2316  2316   5/5/2005  35
2317  2317   5/6/2005  40
2318  2318   5/7/2005   5
2319  2319   5/8/2005  15
2320  2320   5/9/2005  41
2321  2321  5/10/2005  53
2322  2322  5/11/2005  63
2323  2323  5/12/2005  42
2324  2324  5/13/2005  52
2325  2325  5/14/2005  12
2326  2326  5/15/2005  14
2327  2327  5/16/2005  64
2328  2328  5/17/2005  68
2329  2329  5/18/2005  64
2330  2330  5/19/2005  56
2331  2331  5/20/2005  38
2332  2332  5/21/2005   7
2333  2333  5/22/2005  10
2334  2334  5/23/2005  50
2335  2335  5/24/2005  43
2336  2336  5/25/2005  41
2337  2337  5/26/2005  39
2338  2338  5/27/2005  22
2339  2339  5/28/2005  10
2340  2340  5/29/2005   5
2341  2341  5/30/2005  16
2342  2342  5/31/2005  49
2343  2343   6/1/2005  71
2344  2344   6/2/2005  48
2345  2345   6/3/2005  29
2346  2346   6/4/2005   8
2347  2347   6/5/2005  16
2348  2348   6/6/2005  66
2349  2349   6/7/2005  74
2350  2350   6/8/2005  59
2351  2351   6/9/2005  47
2352  2352  6/10/2005  52
2353  2353  6/11/2005  21
2354  2354  6/12/2005  12
2355  2355  6/13/2005  61
2356  2356  6/14/2005  63
2357  2357  6/15/2005  87
2358  2358  6/16/2005  65
2359  2359  6/17/2005  34
2360  2360  6/18/2005  16
2361  2361  6/19/2005  16
2362  2362  6/20/2005  68
2363  2363  6/21/2005  74
2364  2364  6/22/2005  49
2365  2365  6/23/2005  75
2366  2366  6/24/2005  48
2367  2367  6/25/2005   7
2368  2368  6/26/2005  10
2369  2369  6/27/2005  53
2370  2370  6/28/2005  72
2371  2371  6/29/2005  63
2372  2372  6/30/2005  10
2373  2373   7/1/2005  31
2374  2374   7/2/2005   6
2375  2375   7/3/2005  13
2376  2376   7/4/2005   8
2377  2377   7/5/2005  35
2378  2378   7/6/2005  46
2379  2379   7/7/2005  50
2380  2380   7/8/2005  53
2381  2381   7/9/2005  15
2382  2382  7/10/2005  10
2383  2383  7/11/2005  48
2384  2384  7/12/2005  57
2385  2385  7/13/2005  60
2386  2386  7/14/2005  63
2387  2387  7/15/2005  46
2388  2388  7/16/2005   2
2389  2389  7/17/2005  11
2390  2390  7/18/2005  54
2391  2391  7/19/2005  65
2392  2392  7/20/2005  65
2393  2393  7/21/2005  55
2394  2394  7/22/2005  40
2395  2395  7/23/2005  10
2396  2396  7/24/2005  28
2397  2397  7/25/2005  55
2398  2398  7/26/2005  54
2399  2399  7/27/2005  73
2400  2400  7/28/2005  46
2401  2401  7/29/2005  68
2402  2402  7/30/2005  10
2403  2403  7/31/2005  14
2404  2404   8/1/2005  48
2405  2405   8/2/2005  44
2406  2406   8/3/2005  53
2407  2407   8/4/2005  43
2408  2408   8/5/2005  50
2409  2409   8/6/2005  12
2410  2410   8/7/2005   6
2411  2411   8/8/2005  51
2412  2412   8/9/2005  49
2413  2413  8/10/2005  71
2414  2414  8/11/2005  48
2415  2415  8/12/2005  50
2416  2416  8/13/2005   7
2417  2417  8/14/2005  13
2418  2418  8/15/2005  47
2419  2419  8/16/2005  56
2420  2420  8/17/2005  51
2421  2421  8/18/2005  77
2422  2422  8/19/2005  42
2423  2423  8/20/2005   5
2424  2424  8/21/2005   5
2425  2425  8/22/2005  33
2426  2426  8/23/2005  30
2427  2427  8/24/2005  65
2428  2428  8/25/2005  71
2429  2429  8/26/2005  40
2430  2430  8/27/2005   9
2431  2431  8/28/2005  14
2432  2432  8/29/2005  73
2433  2433  8/30/2005  84
2434  2434  8/31/2005  67
2435  2435   9/1/2005  45
2436  2436   9/2/2005  39
2437  2437   9/3/2005  10
2438  2438   9/4/2005   4
2439  2439   9/5/2005  12
2440  2440   9/6/2005  56
2441  2441   9/7/2005  46
2442  2442   9/8/2005  58
2443  2443   9/9/2005  38
2444  2444  9/10/2005  12
2445  2445  9/11/2005   7
2446  2446  9/12/2005  75
2447  2447  9/13/2005  60
2448  2448  9/14/2005  57
2449  2449  9/15/2005  45
2450  2450  9/16/2005  37
2451  2451  9/17/2005   3
2452  2452  9/18/2005  11
2453  2453  9/19/2005  49
2454  2454  9/20/2005  48
2455  2455  9/21/2005  75
2456  2456  9/22/2005  47
2457  2457  9/23/2005  60
2458  2458  9/24/2005  18
2459  2459  9/25/2005  17
2460  2460  9/26/2005  64
2461  2461  9/27/2005  69
2462  2462  9/28/2005  66
2463  2463  9/29/2005  49
2464  2464  9/30/2005  29
2465  2465  10/1/2005   9
2466  2466  10/2/2005  16
2467  2467  10/3/2005  46
2468  2468  10/4/2005  47
2469  2469  10/5/2005  74
2470  2470  10/6/2005  62
2471  2471  10/7/2005  41
2472  2472  10/8/2005  19
2473  2473  10/9/2005  15
2474  2474 10/10/2005  24
2475  2475 10/11/2005  81
2476  2476 10/12/2005  46
2477  2477 10/13/2005  79
2478  2478 10/14/2005  59
2479  2479 10/15/2005  12
2480  2480 10/16/2005  14
2481  2481 10/17/2005  55
2482  2482 10/18/2005  71
2483  2483 10/19/2005  45
2484  2484 10/20/2005  58
2485  2485 10/21/2005  61
2486  2486 10/22/2005  11
2487  2487 10/23/2005  19
2488  2488 10/24/2005  40
2489  2489 10/25/2005  67
2490  2490 10/26/2005  74
2491  2491 10/27/2005  62
2492  2492 10/28/2005  76
2493  2493 10/29/2005  13
2494  2494 10/30/2005  12
2495  2495 10/31/2005  57
2496  2496  11/1/2005  62
2497  2497  11/2/2005  77
2498  2498  11/3/2005  54
2499  2499  11/4/2005  38
2500  2500  11/5/2005   4
2501  2501  11/6/2005  20
2502  2502  11/7/2005  75
2503  2503  11/8/2005  77
2504  2504  11/9/2005  61
2505  2505 11/10/2005  52
2506  2506 11/11/2005  18
2507  2507 11/12/2005  14
2508  2508 11/13/2005   8
2509  2509 11/14/2005  78
2510  2510 11/15/2005  62
2511  2511 11/16/2005  85
2512  2512 11/17/2005  78
2513  2513 11/18/2005  62
2514  2514 11/19/2005   3
2515  2515 11/20/2005  20
2516  2516 11/21/2005  75
2517  2517 11/22/2005  73
2518  2518 11/23/2005  57
2519  2519 11/24/2005   6
2520  2520 11/25/2005  42
2521  2521 11/26/2005   7
2522  2522 11/27/2005  12
2523  2523 11/28/2005  61
2524  2524 11/29/2005  46
2525  2525 11/30/2005  67
2526  2526  12/1/2005  57
2527  2527  12/2/2005  49
2528  2528  12/3/2005   9
2529  2529  12/4/2005   6
2530  2530  12/5/2005  71
2531  2531  12/6/2005  56
2532  2532  12/7/2005  73
2533  2533  12/8/2005  75
2534  2534  12/9/2005  30
2535  2535 12/10/2005  20
2536  2536 12/11/2005  16
2537  2537 12/12/2005  75
2538  2538 12/13/2005  99
2539  2539 12/14/2005  80
2540  2540 12/15/2005  64
2541  2541 12/16/2005  43
2542  2542 12/17/2005   8
2543  2543 12/18/2005  14
2544  2544 12/19/2005  78
2545  2545 12/20/2005  57
2546  2546 12/21/2005  86
2547  2547 12/22/2005  60
2548  2548 12/23/2005  59
2549  2549 12/24/2005  10
2550  2550 12/25/2005   9
2551  2551 12/26/2005  17
2552  2552 12/27/2005  65
2553  2553 12/28/2005  55
2554  2554 12/29/2005  48
2555  2555 12/30/2005  52
2556  2556 12/31/2005  10
2557  2557   1/1/2006   5
2558  2558   1/2/2006  19
2559  2559   1/3/2006  72
2560  2560   1/4/2006  72
2561  2561   1/5/2006  71
2562  2562   1/6/2006  60
2563  2563   1/7/2006  21
2564  2564   1/8/2006  11
2565  2565   1/9/2006  87
2566  2566  1/10/2006  65
2567  2567  1/11/2006  93
2568  2568  1/12/2006  71
2569  2569  1/13/2006  61
2570  2570  1/14/2006  18
2571  2571  1/15/2006  13
2572  2572  1/16/2006  12
2573  2573  1/17/2006  70
2574  2574  1/18/2006  97
2575  2575  1/19/2006  81
2576  2576  1/20/2006  49
2577  2577  1/21/2006   9
2578  2578  1/22/2006  17
2579  2579  1/23/2006  68
2580  2580  1/24/2006  71
2581  2581  1/25/2006  82
2582  2582  1/26/2006  72
2583  2583  1/27/2006  63
2584  2584  1/28/2006  17
2585  2585  1/29/2006  11
2586  2586  1/30/2006  61
2587  2587  1/31/2006  73
2588  2588   2/1/2006  88
2589  2589   2/2/2006  66
2590  2590   2/3/2006  65
2591  2591   2/4/2006   7
2592  2592   2/5/2006  10
2593  2593   2/6/2006  78
2594  2594   2/7/2006  78
2595  2595   2/8/2006  73
2596  2596   2/9/2006  85
2597  2597  2/10/2006  51
2598  2598  2/11/2006  14
2599  2599  2/12/2006   8
2600  2600  2/13/2006  53
2601  2601  2/14/2006  50
2602  2602  2/15/2006  71
2603  2603  2/16/2006  90
2604  2604  2/17/2006  59
2605  2605  2/18/2006  16
2606  2606  2/19/2006  13
2607  2607  2/20/2006  18
2608  2608  2/21/2006  68
2609  2609  2/22/2006  92
2610  2610  2/23/2006  76
2611  2611  2/24/2006  46
2612  2612  2/25/2006  18
2613  2613  2/26/2006  14
2614  2614  2/27/2006  72
2615  2615  2/28/2006  73
2616  2616   3/1/2006  78
2617  2617   3/2/2006  67
2618  2618   3/3/2006  53
2619  2619   3/4/2006  31
2620  2620   3/5/2006  13
2621  2621   3/6/2006  67
2622  2622   3/7/2006  77
2623  2623   3/8/2006  81
2624  2624   3/9/2006  81
2625  2625  3/10/2006  52
2626  2626  3/11/2006  24
2627  2627  3/12/2006  21
2628  2628  3/13/2006  84
2629  2629  3/14/2006  80
2630  2630  3/15/2006 110
2631  2631  3/16/2006  81
2632  2632  3/17/2006  59
2633  2633  3/18/2006  12
2634  2634  3/19/2006  24
2635  2635  3/20/2006  74
2636  2636  3/21/2006  51
2637  2637  3/22/2006  55
2638  2638  3/23/2006  81
2639  2639  3/24/2006  34
2640  2640  3/25/2006  15
2641  2641  3/26/2006  12
2642  2642  3/27/2006  54
2643  2643  3/28/2006  45
2644  2644  3/29/2006  56
2645  2645  3/30/2006  54
2646  2646  3/31/2006  23
2647  2647   4/1/2006  20
2648  2648   4/2/2006  10
2649  2649   4/3/2006  61
2650  2650   4/4/2006  77
2651  2651   4/5/2006  65
2652  2652   4/6/2006 101
2653  2653   4/7/2006  56
2654  2654   4/8/2006  19
2655  2655   4/9/2006  10
2656  2656  4/10/2006  49
2657  2657  4/11/2006  46
2658  2658  4/12/2006  70
2659  2659  4/13/2006  52
2660  2660  4/14/2006  59
2661  2661  4/15/2006  11
2662  2662  4/16/2006  11
2663  2663  4/17/2006  55
2664  2664  4/18/2006  53
2665  2665  4/19/2006  80
2666  2666  4/20/2006  39
2667  2667  4/21/2006  35
2668  2668  4/22/2006  19
2669  2669  4/23/2006   8
2670  2670  4/24/2006  52
2671  2671  4/25/2006  57
2672  2672  4/26/2006  52
2673  2673  4/27/2006  49
2674  2674  4/28/2006  45
2675  2675  4/29/2006  14
2676  2676  4/30/2006   7
2677  2677   5/1/2006  59
2678  2678   5/2/2006  67
2679  2679   5/3/2006  63
2680  2680   5/4/2006  37
2681  2681   5/5/2006  29
2682  2682   5/6/2006   7
2683  2683   5/7/2006   6
2684  2684   5/8/2006  52
2685  2685   5/9/2006  49
2686  2686  5/10/2006  46
2687  2687  5/11/2006  55
2688  2688  5/12/2006  37
2689  2689  5/13/2006  19
2690  2690  5/14/2006   6
2691  2691  5/15/2006  65
2692  2692  5/16/2006  53
2693  2693  5/17/2006  89
2694  2694  5/18/2006  46
2695  2695  5/19/2006  37
2696  2696  5/20/2006  13
2697  2697  5/21/2006   7
2698  2698  5/22/2006  43
2699  2699  5/23/2006  54
2700  2700  5/24/2006  78
2701  2701  5/25/2006  50
2702  2702  5/26/2006  48
2703  2703  5/27/2006   7
2704  2704  5/28/2006   6
2705  2705  5/29/2006  11
2706  2706  5/30/2006  50
2707  2707  5/31/2006  54
2708  2708   6/1/2006  56
2709  2709   6/2/2006  38
2710  2710   6/3/2006  13
2711  2711   6/4/2006   9
2712  2712   6/5/2006  68
2713  2713   6/6/2006  44
2714  2714   6/7/2006  44
2715  2715   6/8/2006  60
2716  2716   6/9/2006  37
2717  2717  6/10/2006   9
2718  2718  6/11/2006   9
2719  2719  6/12/2006  57
2720  2720  6/13/2006  46
2721  2721  6/14/2006  90
2722  2722  6/15/2006  25
2723  2723  6/16/2006  11
2724  2724  6/17/2006   3
2725  2725  6/18/2006   4
2726  2726  6/19/2006  23
2727  2727  6/20/2006  32
2728  2728  6/21/2006  15
2729  2729  6/22/2006  14
2730  2730  6/23/2006  14
2731  2731  6/24/2006   1
2732  2732  6/25/2006   0
2733  2733  6/26/2006  16
2734  2734  6/27/2006  13
2735  2735  6/28/2006  14
2736  2736  6/29/2006  28
2737  2737  6/30/2006   7
2738  2738   7/1/2006   0
2739  2739   7/2/2006  11
2740  2740   7/3/2006   8
2741  2741   7/4/2006   2
2742  2742   7/5/2006  13
2743  2743   7/6/2006  15
2744  2744   7/7/2006  10
2745  2745   7/8/2006   2
2746  2746   7/9/2006   4
2747  2747  7/10/2006  18
2748  2748  7/11/2006  21
2749  2749  7/12/2006  20
2750  2750  7/13/2006  14
2751  2751  7/14/2006  23
2752  2752  7/15/2006   7
2753  2753  7/16/2006   2
2754  2754  7/17/2006  24
2755  2755  7/18/2006  19
2756  2756  7/19/2006  12
2757  2757  7/20/2006  33
2758  2758  7/21/2006  16
2759  2759  7/22/2006   2
2760  2760  7/23/2006   5
2761  2761  7/24/2006  15
2762  2762  7/25/2006  16
2763  2763  7/26/2006  26
2764  2764  7/27/2006  27
2765  2765  7/28/2006  15
2766  2766  7/29/2006   1
2767  2767  7/30/2006   8
2768  2768  7/31/2006  30
2769  2769   8/1/2006  19
2770  2770   8/2/2006  28
2771  2771   8/3/2006  29
2772  2772   8/4/2006  16
2773  2773   8/5/2006   8
2774  2774   8/6/2006   5
2775  2775   8/7/2006  27
2776  2776   8/8/2006  29
2777  2777   8/9/2006  12
2778  2778  8/10/2006  20
2779  2779  8/11/2006   5
2780  2780  8/12/2006   3
2781  2781  8/13/2006   7
2782  2782  8/14/2006  24
2783  2783  8/15/2006  22
2784  2784  8/16/2006  27
2785  2785  8/17/2006  21
2786  2786  8/18/2006  12
2787  2787  8/19/2006   4
2788  2788  8/20/2006   0
2789  2789  8/21/2006  23
2790  2790  8/22/2006  21
2791  2791  8/23/2006   7
2792  2792  8/24/2006  16
2793  2793  8/25/2006  11
2794  2794  8/26/2006   2
2795  2795  8/27/2006   3
2796  2796  8/28/2006   4
2797  2797  8/29/2006  23
2798  2798  8/30/2006  10
2799  2799  8/31/2006  18
2800  2800   9/1/2006  11
2801  2801   9/2/2006   5
2802  2802   9/3/2006  11
2803  2803   9/4/2006   2
2804  2804   9/5/2006  20
2805  2805   9/6/2006  20
2806  2806   9/7/2006  14
2807  2807   9/8/2006  17
2808  2808   9/9/2006   6
2809  2809  9/10/2006   0
2810  2810  9/11/2006  26
2811  2811  9/12/2006  23
2812  2812  9/13/2006  17
2813  2813  9/14/2006   9
2814  2814  9/15/2006   7
2815  2815  9/16/2006   5
2816  2816  9/17/2006   4
2817  2817  9/18/2006  18
2818  2818  9/19/2006  13
2819  2819  9/20/2006  30
2820  2820  9/21/2006  17
2821  2821  9/22/2006  21
2822  2822  9/23/2006   3
2823  2823  9/24/2006   3
2824  2824  9/25/2006  13
2825  2825  9/26/2006  19
2826  2826  9/27/2006  15
2827  2827  9/28/2006  28
2828  2828  9/29/2006  11
2829  2829  9/30/2006   5
2830  2830  10/1/2006   2
2831  2831  10/2/2006  21
2832  2832  10/3/2006  17
2833  2833  10/4/2006  22
2834  2834  10/5/2006  20
2835  2835  10/6/2006  14
2836  2836  10/7/2006   4
2837  2837  10/8/2006   6
2838  2838  10/9/2006  12
2839  2839 10/10/2006  41
2840  2840 10/11/2006  20
2841  2841 10/12/2006  19
2842  2842 10/13/2006  10
2843  2843 10/14/2006   7
2844  2844 10/15/2006   3
2845  2845 10/16/2006  29
2846  2846 10/17/2006  35
2847  2847 10/18/2006  25
2848  2848 10/19/2006  31
2849  2849 10/20/2006  41
2850  2850 10/21/2006   0
2851  2851 10/22/2006   3
2852  2852 10/23/2006  38
2853  2853 10/24/2006  22
2854  2854 10/25/2006  28
2855  2855 10/26/2006  23
2856  2856 10/27/2006  20
2857  2857 10/28/2006   5
2858  2858 10/29/2006   6
2859  2859 10/30/2006  27
2860  2860 10/31/2006  17
2861  2861  11/1/2006  22
2862  2862  11/2/2006  15
2863  2863  11/3/2006  24
2864  2864  11/4/2006   2
2865  2865  11/5/2006   0
2866  2866  11/6/2006  11
2867  2867  11/7/2006  31
2868  2868  11/8/2006  20
2869  2869  11/9/2006  36
2870  2870 11/10/2006  11
2871  2871 11/11/2006   6
2872  2872 11/12/2006   1
2873  2873 11/13/2006  19
2874  2874 11/14/2006  17
2875  2875 11/15/2006  35
2876  2876 11/16/2006  16
2877  2877 11/17/2006  11
2878  2878 11/18/2006   6
2879  2879 11/19/2006   4
2880  2880 11/20/2006  29
2881  2881 11/21/2006  27
2882  2882 11/22/2006  15
2883  2883 11/23/2006   3
2884  2884 11/24/2006  12
2885  2885 11/25/2006   4
2886  2886 11/26/2006   7
2887  2887 11/27/2006  33
2888  2888 11/28/2006  36
2889  2889 11/29/2006  25
2890  2890 11/30/2006  31
2891  2891  12/1/2006  18
2892  2892  12/2/2006  11
2893  2893  12/3/2006  13
2894  2894  12/4/2006  34
2895  2895  12/5/2006  35
2896  2896  12/6/2006  31
2897  2897  12/7/2006  33
2898  2898  12/8/2006  33
2899  2899  12/9/2006   6
2900  2900 12/10/2006   2
2901  2901 12/11/2006  23
2902  2902 12/12/2006  26
2903  2903 12/13/2006  25
2904  2904 12/14/2006  23
2905  2905 12/15/2006  21
2906  2906 12/16/2006   9
2907  2907 12/17/2006   0
2908  2908 12/18/2006  33
2909  2909 12/19/2006  23
2910  2910 12/20/2006  23
2911  2911 12/21/2006  23
2912  2912 12/22/2006  26
2913  2913 12/23/2006   3
2914  2914 12/24/2006   4
2915  2915 12/25/2006   3
2916  2916 12/26/2006  32
2917  2917 12/27/2006  51
2918  2918 12/28/2006  36
2919  2919 12/29/2006  30
2920  2920 12/30/2006   4
2921  2921 12/31/2006   4
