# Supplementary material for: Epidemic Surveillance Using an Electronic Medical Record: An Empiric Approach to Performance Improvement
Source: PLoS One. 2014 Jul 9;9(7):e100845. doi: 10.1371/journal.pone.0100845 (PMC4090236; doi:10.1371/journal.pone.0100845)
Supplement: Datafile S8 — (CDA 8) Time series of background casecounts. (TXT) [file pone.0100845.s008.txt]

     idx.D       Date ct
1        1   1/2/1999  0
2        2   1/3/1999  0
3        3   1/4/1999  2
4        4   1/5/1999  0
5        5   1/6/1999  6
6        6   1/7/1999  0
7        7   1/8/1999  0
8        8   1/9/1999  0
9        9  1/10/1999  0
10      10  1/11/1999  0
11      11  1/12/1999  1
12      12  1/13/1999  0
13      13  1/14/1999  1
14      14  1/15/1999  0
15      15  1/16/1999  0
16      16  1/17/1999  1
17      17  1/18/1999  0
18      18  1/19/1999  3
19      19  1/20/1999  1
20      20  1/21/1999  1
21      21  1/22/1999  0
22      22  1/23/1999  0
23      23  1/24/1999  1
24      24  1/25/1999  0
25      25  1/26/1999  4
26      26  1/27/1999  4
27      27  1/28/1999  4
28      28  1/29/1999  6
29      29  1/30/1999  1
30      30  1/31/1999  0
31      31   2/1/1999  4
32      32   2/2/1999  5
33      33   2/3/1999  2
34      34   2/4/1999  2
35      35   2/5/1999  2
36      36   2/6/1999  1
37      37   2/7/1999  0
38      38   2/8/1999  8
39      39   2/9/1999  2
40      40  2/10/1999 13
41      41  2/11/1999  3
42      42  2/12/1999  6
43      43  2/13/1999  1
44      44  2/14/1999  1
45      45  2/15/1999  0
46      46  2/16/1999  7
47      47  2/17/1999  3
48      48  2/18/1999  7
49      49  2/19/1999  4
50      50  2/20/1999  0
51      51  2/21/1999  0
52      52  2/22/1999  7
53      53  2/23/1999  9
54      54  2/24/1999  7
55      55  2/25/1999  0
56      56  2/26/1999  1
57      57  2/27/1999  0
58      58  2/28/1999  2
59      59   3/1/1999  6
60      60   3/2/1999  4
61      61   3/3/1999 15
62      62   3/4/1999  7
63      63   3/5/1999  2
64      64   3/6/1999  0
65      65   3/7/1999  0
66      66   3/8/1999 12
67      67   3/9/1999  4
68      68  3/10/1999  6
69      69  3/11/1999  2
70      70  3/12/1999  2
71      71  3/13/1999  0
72      72  3/14/1999  0
73      73  3/15/1999  5
74      74  3/16/1999  5
75      75  3/17/1999  2
76      76  3/18/1999  5
77      77  3/19/1999  1
78      78  3/20/1999  0
79      79  3/21/1999  1
80      80  3/22/1999  3
81      81  3/23/1999  2
82      82  3/24/1999  4
83      83  3/25/1999  1
84      84  3/26/1999  0
85      85  3/27/1999  0
86      86  3/28/1999  0
87      87  3/29/1999  2
88      88  3/30/1999  0
89      89  3/31/1999  0
90      90   4/1/1999  1
91      91   4/2/1999  0
92      92   4/3/1999  0
93      93   4/4/1999  1
94      94   4/5/1999  5
95      95   4/6/1999  6
96      96   4/7/1999  0
97      97   4/8/1999  3
98      98   4/9/1999  0
99      99  4/10/1999  1
100    100  4/11/1999  1
101    101  4/12/1999  1
102    102  4/13/1999  2
103    103  4/14/1999  1
104    104  4/15/1999  3
105    105  4/16/1999  4
106    106  4/17/1999  0
107    107  4/18/1999  0
108    108  4/19/1999  5
109    109  4/20/1999  4
110    110  4/21/1999  3
111    111  4/22/1999  1
112    112  4/23/1999  9
113    113  4/24/1999  0
114    114  4/25/1999  0
115    115  4/26/1999  3
116    116  4/27/1999  2
117    117  4/28/1999  0
118    118  4/29/1999  3
119    119  4/30/1999  3
120    120   5/1/1999  0
121    121   5/2/1999  0
122    122   5/3/1999  0
123    123   5/4/1999  2
124    124   5/5/1999  3
125    125   5/6/1999  4
126    126   5/7/1999  1
127    127   5/8/1999  0
128    128   5/9/1999  1
129    129  5/10/1999  3
130    130  5/11/1999  3
131    131  5/12/1999  3
132    132  5/13/1999  2
133    133  5/14/1999  2
134    134  5/15/1999  0
135    135  5/16/1999  1
136    136  5/17/1999  0
137    137  5/18/1999  0
138    138  5/19/1999  1
139    139  5/20/1999  1
140    140  5/21/1999  1
141    141  5/22/1999  0
142    142  5/23/1999  1
143    143  5/24/1999  6
144    144  5/25/1999  0
145    145  5/26/1999  2
146    146  5/27/1999  0
147    147  5/28/1999  5
148    148  5/29/1999  1
149    149  5/30/1999  0
150    150  5/31/1999  0
151    151   6/1/1999  0
152    152   6/2/1999  0
153    153   6/3/1999  1
154    154   6/4/1999  0
155    155   6/5/1999  1
156    156   6/6/1999  0
157    157   6/7/1999  0
158    158   6/8/1999  0
159    159   6/9/1999  2
160    160  6/10/1999  0
161    161  6/11/1999  3
162    162  6/12/1999  0
163    163  6/13/1999  2
164    164  6/14/1999  3
165    165  6/15/1999  2
166    166  6/16/1999  5
167    167  6/17/1999  2
168    168  6/18/1999  0
169    169  6/19/1999  0
170    170  6/20/1999  0
171    171  6/21/1999  7
172    172  6/22/1999  2
173    173  6/23/1999  5
174    174  6/24/1999  2
175    175  6/25/1999  6
176    176  6/26/1999  0
177    177  6/27/1999  1
178    178  6/28/1999  0
179    179  6/29/1999  0
180    180  6/30/1999  0
181    181   7/1/1999  0
182    182   7/2/1999  0
183    183   7/3/1999  0
184    184   7/4/1999  0
185    185   7/5/1999  0
186    186   7/6/1999  0
187    187   7/7/1999  0
188    188   7/8/1999  0
189    189   7/9/1999  0
190    190  7/10/1999  0
191    191  7/11/1999  0
192    192  7/12/1999  4
193    193  7/13/1999  0
194    194  7/14/1999  5
195    195  7/15/1999  0
196    196  7/16/1999  1
197    197  7/17/1999  0
198    198  7/18/1999  0
199    199  7/19/1999  1
200    200  7/20/1999  3
201    201  7/21/1999  4
202    202  7/22/1999  0
203    203  7/23/1999  1
204    204  7/24/1999  1
205    205  7/25/1999  1
206    206  7/26/1999  0
207    207  7/27/1999  4
208    208  7/28/1999  2
209    209  7/29/1999  8
210    210  7/30/1999  0
211    211  7/31/1999  0
212    212   8/1/1999  0
213    213   8/2/1999  4
214    214   8/3/1999  0
215    215   8/4/1999  2
216    216   8/5/1999  0
217    217   8/6/1999  0
218    218   8/7/1999  0
219    219   8/8/1999  0
220    220   8/9/1999  2
221    221  8/10/1999  4
222    222  8/11/1999  0
223    223  8/12/1999  0
224    224  8/13/1999  0
225    225  8/14/1999  0
226    226  8/15/1999  0
227    227  8/16/1999  2
228    228  8/17/1999  3
229    229  8/18/1999  1
230    230  8/19/1999  1
231    231  8/20/1999  0
232    232  8/21/1999  0
233    233  8/22/1999  0
234    234  8/23/1999  2
235    235  8/24/1999  1
236    236  8/25/1999  2
237    237  8/26/1999  5
238    238  8/27/1999  0
239    239  8/28/1999  0
240    240  8/29/1999  0
241    241  8/30/1999  1
242    242  8/31/1999  3
243    243   9/1/1999  3
244    244   9/2/1999  3
245    245   9/3/1999  0
246    246   9/4/1999  0
247    247   9/5/1999  0
248    248   9/6/1999  2
249    249   9/7/1999  0
250    250   9/8/1999  6
251    251   9/9/1999  3
252    252  9/10/1999  4
253    253  9/11/1999  0
254    254  9/12/1999  1
255    255  9/13/1999  0
256    256  9/14/1999  3
257    257  9/15/1999  2
258    258  9/16/1999  3
259    259  9/17/1999  1
260    260  9/18/1999  0
261    261  9/19/1999  0
262    262  9/20/1999  8
263    263  9/21/1999  3
264    264  9/22/1999  3
265    265  9/23/1999  5
266    266  9/24/1999  1
267    267  9/25/1999  0
268    268  9/26/1999  0
269    269  9/27/1999  4
270    270  9/28/1999  5
271    271  9/29/1999  7
272    272  9/30/1999  0
273    273  10/1/1999  3
274    274  10/2/1999  0
275    275  10/3/1999  0
276    276  10/4/1999  0
277    277  10/5/1999  5
278    278  10/6/1999  3
279    279  10/7/1999  2
280    280  10/8/1999  7
281    281  10/9/1999  0
282    282 10/10/1999  0
283    283 10/11/1999  0
284    284 10/12/1999  2
285    285 10/13/1999  1
286    286 10/14/1999  6
287    287 10/15/1999  4
288    288 10/16/1999  1
289    289 10/17/1999  0
290    290 10/18/1999  5
291    291 10/19/1999  9
292    292 10/20/1999  0
293    293 10/21/1999  5
294    294 10/22/1999  1
295    295 10/23/1999  1
296    296 10/24/1999  0
297    297 10/25/1999  0
298    298 10/26/1999 12
299    299 10/27/1999  5
300    300 10/28/1999  2
301    301 10/29/1999  7
302    302 10/30/1999  1
303    303 10/31/1999  1
304    304  11/1/1999  1
305    305  11/2/1999  2
306    306  11/3/1999  4
307    307  11/4/1999  8
308    308  11/5/1999  3
309    309  11/6/1999  0
310    310  11/7/1999  0
311    311  11/8/1999  2
312    312  11/9/1999  3
313    313 11/10/1999  3
314    314 11/11/1999  0
315    315 11/12/1999  9
316    316 11/13/1999  1
317    317 11/14/1999  0
318    318 11/15/1999  6
319    319 11/16/1999  3
320    320 11/17/1999  4
321    321 11/18/1999  4
322    322 11/19/1999  3
323    323 11/20/1999  0
324    324 11/21/1999  2
325    325 11/22/1999  1
326    326 11/23/1999  0
327    327 11/24/1999  7
328    328 11/25/1999  1
329    329 11/26/1999  2
330    330 11/27/1999  1
331    331 11/28/1999  0
332    332 11/29/1999  2
333    333 11/30/1999  2
334    334  12/1/1999  5
335    335  12/2/1999  3
336    336  12/3/1999  0
337    337  12/4/1999  0
338    338  12/5/1999  0
339    339  12/6/1999  0
340    340  12/7/1999  5
341    341  12/8/1999  2
342    342  12/9/1999 11
343    343 12/10/1999  7
344    344 12/11/1999  0
345    345 12/12/1999  0
346    346 12/13/1999  1
347    347 12/14/1999  3
348    348 12/15/1999  7
349    349 12/16/1999  7
350    350 12/17/1999  6
351    351 12/18/1999  0
352    352 12/19/1999  0
353    353 12/20/1999  2
354    354 12/21/1999  5
355    355 12/22/1999  5
356    356 12/23/1999  0
357    357 12/24/1999  1
358    358 12/25/1999  0
359    359 12/26/1999  0
360    360 12/27/1999 10
361    361 12/28/1999  9
362    362 12/29/1999  7
363    363 12/30/1999  3
364    364 12/31/1999  0
365    365   1/1/2000  1
366    366   1/2/2000  0
367    367   1/3/2000  5
368    368   1/4/2000  3
369    369   1/5/2000  6
370    370   1/6/2000  9
371    371   1/7/2000  5
372    372   1/8/2000  1
373    373   1/9/2000  1
374    374  1/10/2000 12
375    375  1/11/2000  3
376    376  1/12/2000  9
377    377  1/13/2000  4
378    378  1/14/2000 17
379    379  1/15/2000  2
380    380  1/16/2000  0
381    381  1/17/2000  0
382    382  1/18/2000 17
383    383  1/19/2000 12
384    384  1/20/2000  4
385    385  1/21/2000  7
386    386  1/22/2000  1
387    387  1/23/2000  0
388    388  1/24/2000  3
389    389  1/25/2000  0
390    390  1/26/2000  3
391    391  1/27/2000  9
392    392  1/28/2000  0
393    393  1/29/2000  0
394    394  1/30/2000  0
395    395  1/31/2000  2
396    396   2/1/2000  8
397    397   2/2/2000  5
398    398   2/3/2000  3
399    399   2/4/2000  2
400    400   2/5/2000  1
401    401   2/6/2000  0
402    402   2/7/2000  4
403    403   2/8/2000  0
404    404   2/9/2000  1
405    405  2/10/2000  1
406    406  2/11/2000  8
407    407  2/12/2000  0
408    408  2/13/2000  0
409    409  2/14/2000  3
410    410  2/15/2000  5
411    411  2/16/2000  8
412    412  2/17/2000  4
413    413  2/18/2000  4
414    414  2/19/2000  0
415    415  2/20/2000  0
416    416  2/21/2000  0
417    417  2/22/2000 17
418    418  2/23/2000  6
419    419  2/24/2000  5
420    420  2/25/2000  1
421    421  2/26/2000  0
422    422  2/27/2000  0
423    423  2/28/2000 10
424    424  2/29/2000  9
425    425   3/1/2000  6
426    426   3/2/2000  9
427    427   3/3/2000  4
428    428   3/4/2000  0
429    429   3/5/2000  0
430    430   3/6/2000  6
431    431   3/7/2000  8
432    432   3/8/2000  6
433    433   3/9/2000  2
434    434  3/10/2000  8
435    435  3/11/2000  2
436    436  3/12/2000  0
437    437  3/13/2000  0
438    438  3/14/2000 12
439    439  3/15/2000  0
440    440  3/16/2000  4
441    441  3/17/2000  2
442    442  3/18/2000  0
443    443  3/19/2000  0
444    444  3/20/2000  1
445    445  3/21/2000  3
446    446  3/22/2000  2
447    447  3/23/2000  9
448    448  3/24/2000  5
449    449  3/25/2000  0
450    450  3/26/2000  0
451    451  3/27/2000 10
452    452  3/28/2000  5
453    453  3/29/2000  4
454    454  3/30/2000 11
455    455  3/31/2000  0
456    456   4/1/2000  0
457    457   4/2/2000  0
458    458   4/3/2000  1
459    459   4/4/2000  1
460    460   4/5/2000  0
461    461   4/6/2000  1
462    462   4/7/2000  6
463    463   4/8/2000  0
464    464   4/9/2000  0
465    465  4/10/2000  5
466    466  4/11/2000 11
467    467  4/12/2000  0
468    468  4/13/2000  1
469    469  4/14/2000  0
470    470  4/15/2000  0
471    471  4/16/2000  0
472    472  4/17/2000  6
473    473  4/18/2000  2
474    474  4/19/2000  2
475    475  4/20/2000  0
476    476  4/21/2000  5
477    477  4/22/2000  0
478    478  4/23/2000  0
479    479  4/24/2000  3
480    480  4/25/2000  7
481    481  4/26/2000  1
482    482  4/27/2000  0
483    483  4/28/2000  8
484    484  4/29/2000  0
485    485  4/30/2000  0
486    486   5/1/2000  0
487    487   5/2/2000  0
488    488   5/3/2000 12
489    489   5/4/2000  5
490    490   5/5/2000  0
491    491   5/6/2000  0
492    492   5/7/2000  0
493    493   5/8/2000  0
494    494   5/9/2000  4
495    495  5/10/2000  2
496    496  5/11/2000  0
497    497  5/12/2000  1
498    498  5/13/2000  0
499    499  5/14/2000  1
500    500  5/15/2000  0
501    501  5/16/2000  0
502    502  5/17/2000  2
503    503  5/18/2000  3
504    504  5/19/2000  3
505    505  5/20/2000  0
506    506  5/21/2000  0
507    507  5/22/2000  0
508    508  5/23/2000  0
509    509  5/24/2000  0
510    510  5/25/2000  0
511    511  5/26/2000  0
512    512  5/27/2000  0
513    513  5/28/2000  0
514    514  5/29/2000  0
515    515  5/30/2000  0
516    516  5/31/2000  1
517    517   6/1/2000  0
518    518   6/2/2000  0
519    519   6/3/2000  0
520    520   6/4/2000  0
521    521   6/5/2000  2
522    522   6/6/2000  0
523    523   6/7/2000  3
524    524   6/8/2000  7
525    525   6/9/2000  3
526    526  6/10/2000  0
527    527  6/11/2000  0
528    528  6/12/2000  2
529    529  6/13/2000  3
530    530  6/14/2000  3
531    531  6/15/2000  2
532    532  6/16/2000  1
533    533  6/17/2000  0
534    534  6/18/2000  0
535    535  6/19/2000  5
536    536  6/20/2000  0
537    537  6/21/2000  0
538    538  6/22/2000  2
539    539  6/23/2000  1
540    540  6/24/2000  0
541    541  6/25/2000  0
542    542  6/26/2000  2
543    543  6/27/2000  3
544    544  6/28/2000  1
545    545  6/29/2000  2
546    546  6/30/2000  0
547    547   7/1/2000  0
548    548   7/2/2000  0
549    549   7/3/2000  3
550    550   7/4/2000  0
551    551   7/5/2000  2
552    552   7/6/2000  3
553    553   7/7/2000  0
554    554   7/8/2000  0
555    555   7/9/2000  0
556    556  7/10/2000  6
557    557  7/11/2000  5
558    558  7/12/2000  0
559    559  7/13/2000  0
560    560  7/14/2000  0
561    561  7/15/2000  0
562    562  7/16/2000  0
563    563  7/17/2000  6
564    564  7/18/2000  1
565    565  7/19/2000  0
566    566  7/20/2000  2
567    567  7/21/2000  1
568    568  7/22/2000  1
569    569  7/23/2000  1
570    570  7/24/2000  0
571    571  7/25/2000  2
572    572  7/26/2000  9
573    573  7/27/2000  2
574    574  7/28/2000  0
575    575  7/29/2000  0
576    576  7/30/2000  1
577    577  7/31/2000  3
578    578   8/1/2000  0
579    579   8/2/2000  1
580    580   8/3/2000  0
581    581   8/4/2000  1
582    582   8/5/2000  0
583    583   8/6/2000  0
584    584   8/7/2000  2
585    585   8/8/2000  1
586    586   8/9/2000  2
587    587  8/10/2000  2
588    588  8/11/2000  0
589    589  8/12/2000  0
590    590  8/13/2000  0
591    591  8/14/2000  0
592    592  8/15/2000  2
593    593  8/16/2000  4
594    594  8/17/2000  0
595    595  8/18/2000  2
596    596  8/19/2000  0
597    597  8/20/2000  0
598    598  8/21/2000  4
599    599  8/22/2000  4
600    600  8/23/2000  6
601    601  8/24/2000  1
602    602  8/25/2000  0
603    603  8/26/2000  0
604    604  8/27/2000  0
605    605  8/28/2000  2
606    606  8/29/2000  2
607    607  8/30/2000  0
608    608  8/31/2000  0
609    609   9/1/2000  3
610    610   9/2/2000  0
611    611   9/3/2000  0
612    612   9/4/2000  1
613    613   9/5/2000  3
614    614   9/6/2000  0
615    615   9/7/2000  5
616    616   9/8/2000  1
617    617   9/9/2000  0
618    618  9/10/2000  1
619    619  9/11/2000  0
620    620  9/12/2000  5
621    621  9/13/2000  1
622    622  9/14/2000  2
623    623  9/15/2000  4
624    624  9/16/2000  4
625    625  9/17/2000  0
626    626  9/18/2000  0
627    627  9/19/2000  5
628    628  9/20/2000  0
629    629  9/21/2000  0
630    630  9/22/2000  4
631    631  9/23/2000  2
632    632  9/24/2000  0
633    633  9/25/2000  2
634    634  9/26/2000 11
635    635  9/27/2000  3
636    636  9/28/2000  0
637    637  9/29/2000  6
638    638  9/30/2000  0
639    639  10/1/2000  0
640    640  10/2/2000  2
641    641  10/3/2000  4
642    642  10/4/2000  1
643    643  10/5/2000  4
644    644  10/6/2000  1
645    645  10/7/2000  1
646    646  10/8/2000  0
647    647  10/9/2000  1
648    648 10/10/2000  7
649    649 10/11/2000  6
650    650 10/12/2000  2
651    651 10/13/2000  3
652    652 10/14/2000  0
653    653 10/15/2000  1
654    654 10/16/2000  3
655    655 10/17/2000  1
656    656 10/18/2000  0
657    657 10/19/2000  4
658    658 10/20/2000  5
659    659 10/21/2000  0
660    660 10/22/2000  0
661    661 10/23/2000  9
662    662 10/24/2000  4
663    663 10/25/2000  4
664    664 10/26/2000  8
665    665 10/27/2000  6
666    666 10/28/2000  1
667    667 10/29/2000  2
668    668 10/30/2000  9
669    669 10/31/2000  2
670    670  11/1/2000  9
671    671  11/2/2000  1
672    672  11/3/2000  3
673    673  11/4/2000  1
674    674  11/5/2000  0
675    675  11/6/2000 15
676    676  11/7/2000  5
677    677  11/8/2000  8
678    678  11/9/2000  8
679    679 11/10/2000  2
680    680 11/11/2000  1
681    681 11/12/2000  0
682    682 11/13/2000  9
683    683 11/14/2000  6
684    684 11/15/2000  8
685    685 11/16/2000  5
686    686 11/17/2000  6
687    687 11/18/2000  0
688    688 11/19/2000  1
689    689 11/20/2000  2
690    690 11/21/2000  7
691    691 11/22/2000 10
692    692 11/23/2000  0
693    693 11/24/2000  0
694    694 11/25/2000  0
695    695 11/26/2000  1
696    696 11/27/2000 14
697    697 11/28/2000  9
698    698 11/29/2000  8
699    699 11/30/2000  3
700    700  12/1/2000  3
701    701  12/2/2000  1
702    702  12/3/2000  1
703    703  12/4/2000  6
704    704  12/5/2000 13
705    705  12/6/2000 15
706    706  12/7/2000 13
707    707  12/8/2000 13
708    708  12/9/2000  4
709    709 12/10/2000  2
710    710 12/11/2000 13
711    711 12/12/2000 12
712    712 12/13/2000  6
713    713 12/14/2000  9
714    714 12/15/2000  2
715    715 12/16/2000  2
716    716 12/17/2000  0
717    717 12/18/2000 15
718    718 12/19/2000 14
719    719 12/20/2000 17
720    720 12/21/2000  7
721    721 12/22/2000  3
722    722 12/23/2000  4
723    723 12/24/2000  0
724    724 12/25/2000  1
725    725 12/26/2000 12
726    726 12/27/2000  6
727    727 12/28/2000  6
728    728 12/29/2000  3
729    729 12/30/2000  4
730    730 12/31/2000  0
731    731   1/1/2001  0
732    732   1/2/2001 15
733    733   1/3/2001 18
734    734   1/4/2001 13
735    735   1/5/2001  8
736    736   1/6/2001  4
737    737   1/7/2001  0
738    738   1/8/2001 13
739    739   1/9/2001 22
740    740  1/10/2001 36
741    741  1/11/2001 19
742    742  1/12/2001 13
743    743  1/13/2001  2
744    744  1/14/2001  3
745    745  1/15/2001  7
746    746  1/16/2001 28
747    747  1/17/2001 21
748    748  1/18/2001  6
749    749  1/19/2001 20
750    750  1/20/2001  5
751    751  1/21/2001  0
752    752  1/22/2001 15
753    753  1/23/2001 18
754    754  1/24/2001  8
755    755  1/25/2001 12
756    756  1/26/2001  9
757    757  1/27/2001  1
758    758  1/28/2001  3
759    759  1/29/2001 11
760    760  1/30/2001 18
761    761  1/31/2001 15
762    762   2/1/2001  4
763    763   2/2/2001 12
764    764   2/3/2001  6
765    765   2/4/2001  6
766    766   2/5/2001 17
767    767   2/6/2001 10
768    768   2/7/2001  9
769    769   2/8/2001  9
770    770   2/9/2001  2
771    771  2/10/2001  1
772    772  2/11/2001  1
773    773  2/12/2001  9
774    774  2/13/2001  7
775    775  2/14/2001  4
776    776  2/15/2001 10
777    777  2/16/2001  3
778    778  2/17/2001  0
779    779  2/18/2001  2
780    780  2/19/2001  5
781    781  2/20/2001 10
782    782  2/21/2001  0
783    783  2/22/2001  5
784    784  2/23/2001  4
785    785  2/24/2001  1
786    786  2/25/2001  3
787    787  2/26/2001 12
788    788  2/27/2001  1
789    789  2/28/2001  7
790    790   3/1/2001 19
791    791   3/2/2001  9
792    792   3/3/2001  2
793    793   3/4/2001  1
794    794   3/5/2001  5
795    795   3/6/2001  2
796    796   3/7/2001  1
797    797   3/8/2001  1
798    798   3/9/2001  7
799    799  3/10/2001  0
800    800  3/11/2001  0
801    801  3/12/2001 12
802    802  3/13/2001  7
803    803  3/14/2001  2
804    804  3/15/2001  1
805    805  3/16/2001  4
806    806  3/17/2001  2
807    807  3/18/2001  0
808    808  3/19/2001  9
809    809  3/20/2001  2
810    810  3/21/2001  2
811    811  3/22/2001  3
812    812  3/23/2001  9
813    813  3/24/2001  3
814    814  3/25/2001  2
815    815  3/26/2001  5
816    816  3/27/2001  6
817    817  3/28/2001 11
818    818  3/29/2001  8
819    819  3/30/2001  4
820    820  3/31/2001  0
821    821   4/1/2001  0
822    822   4/2/2001  2
823    823   4/3/2001  4
824    824   4/4/2001  5
825    825   4/5/2001  3
826    826   4/6/2001 11
827    827   4/7/2001  3
828    828   4/8/2001  1
829    829   4/9/2001  3
830    830  4/10/2001 10
831    831  4/11/2001 13
832    832  4/12/2001  7
833    833  4/13/2001  2
834    834  4/14/2001  0
835    835  4/15/2001  1
836    836  4/16/2001  7
837    837  4/17/2001  4
838    838  4/18/2001  3
839    839  4/19/2001  6
840    840  4/20/2001  3
841    841  4/21/2001  0
842    842  4/22/2001  1
843    843  4/23/2001 22
844    844  4/24/2001  1
845    845  4/25/2001  7
846    846  4/26/2001  8
847    847  4/27/2001  7
848    848  4/28/2001  3
849    849  4/29/2001  1
850    850  4/30/2001  7
851    851   5/1/2001  7
852    852   5/2/2001  2
853    853   5/3/2001  2
854    854   5/4/2001  3
855    855   5/5/2001  0
856    856   5/6/2001  2
857    857   5/7/2001  8
858    858   5/8/2001 10
859    859   5/9/2001  2
860    860  5/10/2001  1
861    861  5/11/2001  7
862    862  5/12/2001  2
863    863  5/13/2001  4
864    864  5/14/2001  1
865    865  5/15/2001 13
866    866  5/16/2001  9
867    867  5/17/2001  9
868    868  5/18/2001  6
869    869  5/19/2001  3
870    870  5/20/2001  0
871    871  5/21/2001  8
872    872  5/22/2001  5
873    873  5/23/2001  0
874    874  5/24/2001  7
875    875  5/25/2001  2
876    876  5/26/2001  2
877    877  5/27/2001  1
878    878  5/28/2001  2
879    879  5/29/2001 13
880    880  5/30/2001  5
881    881  5/31/2001  0
882    882   6/1/2001  6
883    883   6/2/2001  1
884    884   6/3/2001  0
885    885   6/4/2001  3
886    886   6/5/2001  5
887    887   6/6/2001  0
888    888   6/7/2001  5
889    889   6/8/2001  3
890    890   6/9/2001  0
891    891  6/10/2001  1
892    892  6/11/2001  9
893    893  6/12/2001  8
894    894  6/13/2001  3
895    895  6/14/2001  3
896    896  6/15/2001  2
897    897  6/16/2001  1
898    898  6/17/2001  5
899    899  6/18/2001  1
900    900  6/19/2001  2
901    901  6/20/2001  2
902    902  6/21/2001  6
903    903  6/22/2001  5
904    904  6/23/2001  0
905    905  6/24/2001  2
906    906  6/25/2001  8
907    907  6/26/2001  4
908    908  6/27/2001  4
909    909  6/28/2001  1
910    910  6/29/2001  1
911    911  6/30/2001  0
912    912   7/1/2001  2
913    913   7/2/2001  1
914    914   7/3/2001  0
915    915   7/4/2001  2
916    916   7/5/2001  4
917    917   7/6/2001  3
918    918   7/7/2001  0
919    919   7/8/2001  4
920    920   7/9/2001  0
921    921  7/10/2001  2
922    922  7/11/2001  0
923    923  7/12/2001  1
924    924  7/13/2001  4
925    925  7/14/2001  0
926    926  7/15/2001  3
927    927  7/16/2001  3
928    928  7/17/2001  3
929    929  7/18/2001  1
930    930  7/19/2001  3
931    931  7/20/2001  3
932    932  7/21/2001  0
933    933  7/22/2001  0
934    934  7/23/2001  5
935    935  7/24/2001  1
936    936  7/25/2001  4
937    937  7/26/2001  9
938    938  7/27/2001  4
939    939  7/28/2001  1
940    940  7/29/2001  1
941    941  7/30/2001  1
942    942  7/31/2001  6
943    943   8/1/2001  2
944    944   8/2/2001  3
945    945   8/3/2001  4
946    946   8/4/2001  0
947    947   8/5/2001  0
948    948   8/6/2001  7
949    949   8/7/2001  1
950    950   8/8/2001  3
951    951   8/9/2001  0
952    952  8/10/2001  4
953    953  8/11/2001  1
954    954  8/12/2001  0
955    955  8/13/2001  3
956    956  8/14/2001  1
957    957  8/15/2001  0
958    958  8/16/2001  2
959    959  8/17/2001  1
960    960  8/18/2001  1
961    961  8/19/2001  0
962    962  8/20/2001  3
963    963  8/21/2001  2
964    964  8/22/2001  6
965    965  8/23/2001  1
966    966  8/24/2001  5
967    967  8/25/2001  1
968    968  8/26/2001  2
969    969  8/27/2001  3
970    970  8/28/2001  3
971    971  8/29/2001  8
972    972  8/30/2001  3
973    973  8/31/2001  6
974    974   9/1/2001  1
975    975   9/2/2001  0
976    976   9/3/2001  2
977    977   9/4/2001  4
978    978   9/5/2001  1
979    979   9/6/2001  2
980    980   9/7/2001  3
981    981   9/8/2001  0
982    982   9/9/2001  0
983    983  9/10/2001  4
984    984  9/11/2001  4
985    985  9/12/2001  0
986    986  9/13/2001  0
987    987  9/14/2001  3
988    988  9/15/2001  0
989    989  9/16/2001  0
990    990  9/17/2001  4
991    991  9/18/2001  2
992    992  9/19/2001  5
993    993  9/20/2001  4
994    994  9/21/2001  1
995    995  9/22/2001  2
996    996  9/23/2001  1
997    997  9/24/2001  7
998    998  9/25/2001  4
999    999  9/26/2001  4
1000  1000  9/27/2001  2
1001  1001  9/28/2001  5
1002  1002  9/29/2001  0
1003  1003  9/30/2001  0
1004  1004  10/1/2001 20
1005  1005  10/2/2001  9
1006  1006  10/3/2001  6
1007  1007  10/4/2001  3
1008  1008  10/5/2001  0
1009  1009  10/6/2001  2
1010  1010  10/7/2001  1
1011  1011  10/8/2001  3
1012  1012  10/9/2001  8
1013  1013 10/10/2001 21
1014  1014 10/11/2001  6
1015  1015 10/12/2001  5
1016  1016 10/13/2001  4
1017  1017 10/14/2001  1
1018  1018 10/15/2001 10
1019  1019 10/16/2001 13
1020  1020 10/17/2001 16
1021  1021 10/18/2001  4
1022  1022 10/19/2001  5
1023  1023 10/20/2001  0
1024  1024 10/21/2001  1
1025  1025 10/22/2001  4
1026  1026 10/23/2001  9
1027  1027 10/24/2001 11
1028  1028 10/25/2001  7
1029  1029 10/26/2001  4
1030  1030 10/27/2001  1
1031  1031 10/28/2001  0
1032  1032 10/29/2001 11
1033  1033 10/30/2001 10
1034  1034 10/31/2001  4
1035  1035  11/1/2001  4
1036  1036  11/2/2001  6
1037  1037  11/3/2001  0
1038  1038  11/4/2001  0
1039  1039  11/5/2001  8
1040  1040  11/6/2001  3
1041  1041  11/7/2001  4
1042  1042  11/8/2001  7
1043  1043  11/9/2001 13
1044  1044 11/10/2001  4
1045  1045 11/11/2001  0
1046  1046 11/12/2001  6
1047  1047 11/13/2001  3
1048  1048 11/14/2001  6
1049  1049 11/15/2001 10
1050  1050 11/16/2001  7
1051  1051 11/17/2001  1
1052  1052 11/18/2001  2
1053  1053 11/19/2001  8
1054  1054 11/20/2001  8
1055  1055 11/21/2001  3
1056  1056 11/22/2001  0
1057  1057 11/23/2001  8
1058  1058 11/24/2001  0
1059  1059 11/25/2001  1
1060  1060 11/26/2001 11
1061  1061 11/27/2001  7
1062  1062 11/28/2001  1
1063  1063 11/29/2001 12
1064  1064 11/30/2001  4
1065  1065  12/1/2001  6
1066  1066  12/2/2001  2
1067  1067  12/3/2001  5
1068  1068  12/4/2001 11
1069  1069  12/5/2001  3
1070  1070  12/6/2001  4
1071  1071  12/7/2001  2
1072  1072  12/8/2001  1
1073  1073  12/9/2001  0
1074  1074 12/10/2001  9
1075  1075 12/11/2001  7
1076  1076 12/12/2001  3
1077  1077 12/13/2001 13
1078  1078 12/14/2001  5
1079  1079 12/15/2001  2
1080  1080 12/16/2001  2
1081  1081 12/17/2001  7
1082  1082 12/18/2001  1
1083  1083 12/19/2001  6
1084  1084 12/20/2001  2
1085  1085 12/21/2001  3
1086  1086 12/22/2001  2
1087  1087 12/23/2001  0
1088  1088 12/24/2001  3
1089  1089 12/25/2001  0
1090  1090 12/26/2001 11
1091  1091 12/27/2001  5
1092  1092 12/28/2001 10
1093  1093 12/29/2001  1
1094  1094 12/30/2001  1
1095  1095 12/31/2001  2
1096  1096   1/1/2002  3
1097  1097   1/2/2002 17
1098  1098   1/3/2002  7
1099  1099   1/4/2002  9
1100  1100   1/5/2002  2
1101  1101   1/6/2002  1
1102  1102   1/7/2002  9
1103  1103   1/8/2002 30
1104  1104   1/9/2002 11
1105  1105  1/10/2002  7
1106  1106  1/11/2002  7
1107  1107  1/12/2002  5
1108  1108  1/13/2002  4
1109  1109  1/14/2002  9
1110  1110  1/15/2002 11
1111  1111  1/16/2002 14
1112  1112  1/17/2002 15
1113  1113  1/18/2002  8
1114  1114  1/19/2002  0
1115  1115  1/20/2002  2
1116  1116  1/21/2002  4
1117  1117  1/22/2002 13
1118  1118  1/23/2002 13
1119  1119  1/24/2002 13
1120  1120  1/25/2002 13
1121  1121  1/26/2002  5
1122  1122  1/27/2002  0
1123  1123  1/28/2002 13
1124  1124  1/29/2002 14
1125  1125  1/30/2002 19
1126  1126  1/31/2002 11
1127  1127   2/1/2002  8
1128  1128   2/2/2002  1
1129  1129   2/3/2002  4
1130  1130   2/4/2002  6
1131  1131   2/5/2002  7
1132  1132   2/6/2002 10
1133  1133   2/7/2002  4
1134  1134   2/8/2002  5
1135  1135   2/9/2002  1
1136  1136  2/10/2002  3
1137  1137  2/11/2002 10
1138  1138  2/12/2002 12
1139  1139  2/13/2002  9
1140  1140  2/14/2002  6
1141  1141  2/15/2002 10
1142  1142  2/16/2002  0
1143  1143  2/17/2002  1
1144  1144  2/18/2002  2
1145  1145  2/19/2002  9
1146  1146  2/20/2002  9
1147  1147  2/21/2002 12
1148  1148  2/22/2002  3
1149  1149  2/23/2002  2
1150  1150  2/24/2002  0
1151  1151  2/25/2002  8
1152  1152  2/26/2002  9
1153  1153  2/27/2002  8
1154  1154  2/28/2002  9
1155  1155   3/1/2002  8
1156  1156   3/2/2002  0
1157  1157   3/3/2002  1
1158  1158   3/4/2002  9
1159  1159   3/5/2002  2
1160  1160   3/6/2002 11
1161  1161   3/7/2002  9
1162  1162   3/8/2002  3
1163  1163   3/9/2002  0
1164  1164  3/10/2002  0
1165  1165  3/11/2002  9
1166  1166  3/12/2002  6
1167  1167  3/13/2002 15
1168  1168  3/14/2002  5
1169  1169  3/15/2002  3
1170  1170  3/16/2002  1
1171  1171  3/17/2002  2
1172  1172  3/18/2002  5
1173  1173  3/19/2002  9
1174  1174  3/20/2002  7
1175  1175  3/21/2002 10
1176  1176  3/22/2002  1
1177  1177  3/23/2002  1
1178  1178  3/24/2002  0
1179  1179  3/25/2002  1
1180  1180  3/26/2002  3
1181  1181  3/27/2002 10
1182  1182  3/28/2002  9
1183  1183  3/29/2002  5
1184  1184  3/30/2002  0
1185  1185  3/31/2002  0
1186  1186   4/1/2002  4
1187  1187   4/2/2002  6
1188  1188   4/3/2002  8
1189  1189   4/4/2002  1
1190  1190   4/5/2002  4
1191  1191   4/6/2002  0
1192  1192   4/7/2002  0
1193  1193   4/8/2002  3
1194  1194   4/9/2002  6
1195  1195  4/10/2002  3
1196  1196  4/11/2002  7
1197  1197  4/12/2002  4
1198  1198  4/13/2002  1
1199  1199  4/14/2002  0
1200  1200  4/15/2002  3
1201  1201  4/16/2002  2
1202  1202  4/17/2002  9
1203  1203  4/18/2002  1
1204  1204  4/19/2002  1
1205  1205  4/20/2002  0
1206  1206  4/21/2002  0
1207  1207  4/22/2002  4
1208  1208  4/23/2002  4
1209  1209  4/24/2002  5
1210  1210  4/25/2002  4
1211  1211  4/26/2002  4
1212  1212  4/27/2002  2
1213  1213  4/28/2002  0
1214  1214  4/29/2002 12
1215  1215  4/30/2002  5
1216  1216   5/1/2002  1
1217  1217   5/2/2002  5
1218  1218   5/3/2002  4
1219  1219   5/4/2002  0
1220  1220   5/5/2002  1
1221  1221   5/6/2002  7
1222  1222   5/7/2002  2
1223  1223   5/8/2002  7
1224  1224   5/9/2002  4
1225  1225  5/10/2002  7
1226  1226  5/11/2002  0
1227  1227  5/12/2002  2
1228  1228  5/13/2002  9
1229  1229  5/14/2002  0
1230  1230  5/15/2002  9
1231  1231  5/16/2002  3
1232  1232  5/17/2002  2
1233  1233  5/18/2002  1
1234  1234  5/19/2002  2
1235  1235  5/20/2002  4
1236  1236  5/21/2002  0
1237  1237  5/22/2002  2
1238  1238  5/23/2002  6
1239  1239  5/24/2002  2
1240  1240  5/25/2002  1
1241  1241  5/26/2002  0
1242  1242  5/27/2002  0
1243  1243  5/28/2002  4
1244  1244  5/29/2002  2
1245  1245  5/30/2002  3
1246  1246  5/31/2002  2
1247  1247   6/1/2002  0
1248  1248   6/2/2002  0
1249  1249   6/3/2002  1
1250  1250   6/4/2002  2
1251  1251   6/5/2002  4
1252  1252   6/6/2002  0
1253  1253   6/7/2002  0
1254  1254   6/8/2002  0
1255  1255   6/9/2002  1
1256  1256  6/10/2002  3
1257  1257  6/11/2002  8
1258  1258  6/12/2002  9
1259  1259  6/13/2002  1
1260  1260  6/14/2002  2
1261  1261  6/15/2002  0
1262  1262  6/16/2002  2
1263  1263  6/17/2002  5
1264  1264  6/18/2002  6
1265  1265  6/19/2002  3
1266  1266  6/20/2002  5
1267  1267  6/21/2002  3
1268  1268  6/22/2002  0
1269  1269  6/23/2002  0
1270  1270  6/24/2002  3
1271  1271  6/25/2002  5
1272  1272  6/26/2002  4
1273  1273  6/27/2002  4
1274  1274  6/28/2002  7
1275  1275  6/29/2002  1
1276  1276  6/30/2002  0
1277  1277   7/1/2002  1
1278  1278   7/2/2002  4
1279  1279   7/3/2002  1
1280  1280   7/4/2002  0
1281  1281   7/5/2002  7
1282  1282   7/6/2002  2
1283  1283   7/7/2002  0
1284  1284   7/8/2002  6
1285  1285   7/9/2002  1
1286  1286  7/10/2002  1
1287  1287  7/11/2002  1
1288  1288  7/12/2002  1
1289  1289  7/13/2002  1
1290  1290  7/14/2002  0
1291  1291  7/15/2002  1
1292  1292  7/16/2002  7
1293  1293  7/17/2002  1
1294  1294  7/18/2002  4
1295  1295  7/19/2002  1
1296  1296  7/20/2002  0
1297  1297  7/21/2002  2
1298  1298  7/22/2002  2
1299  1299  7/23/2002  5
1300  1300  7/24/2002  0
1301  1301  7/25/2002  6
1302  1302  7/26/2002  2
1303  1303  7/27/2002  0
1304  1304  7/28/2002  0
1305  1305  7/29/2002  3
1306  1306  7/30/2002  0
1307  1307  7/31/2002  9
1308  1308   8/1/2002  4
1309  1309   8/2/2002  1
1310  1310   8/3/2002  0
1311  1311   8/4/2002  1
1312  1312   8/5/2002  2
1313  1313   8/6/2002  3
1314  1314   8/7/2002  1
1315  1315   8/8/2002  0
1316  1316   8/9/2002  6
1317  1317  8/10/2002  1
1318  1318  8/11/2002  2
1319  1319  8/12/2002  1
1320  1320  8/13/2002  8
1321  1321  8/14/2002  3
1322  1322  8/15/2002  8
1323  1323  8/16/2002  5
1324  1324  8/17/2002  2
1325  1325  8/18/2002  0
1326  1326  8/19/2002  0
1327  1327  8/20/2002  0
1328  1328  8/21/2002  7
1329  1329  8/22/2002  2
1330  1330  8/23/2002  7
1331  1331  8/24/2002  1
1332  1332  8/25/2002  1
1333  1333  8/26/2002  6
1334  1334  8/27/2002  4
1335  1335  8/28/2002  2
1336  1336  8/29/2002  1
1337  1337  8/30/2002  2
1338  1338  8/31/2002  0
1339  1339   9/1/2002  0
1340  1340   9/2/2002  0
1341  1341   9/3/2002  6
1342  1342   9/4/2002  7
1343  1343   9/5/2002  3
1344  1344   9/6/2002  1
1345  1345   9/7/2002  0
1346  1346   9/8/2002  0
1347  1347   9/9/2002  7
1348  1348  9/10/2002  2
1349  1349  9/11/2002  7
1350  1350  9/12/2002  4
1351  1351  9/13/2002  2
1352  1352  9/14/2002  0
1353  1353  9/15/2002  0
1354  1354  9/16/2002  3
1355  1355  9/17/2002  4
1356  1356  9/18/2002  3
1357  1357  9/19/2002  5
1358  1358  9/20/2002  1
1359  1359  9/21/2002  0
1360  1360  9/22/2002  0
1361  1361  9/23/2002  2
1362  1362  9/24/2002  4
1363  1363  9/25/2002  8
1364  1364  9/26/2002  2
1365  1365  9/27/2002  6
1366  1366  9/28/2002  1
1367  1367  9/29/2002  0
1368  1368  9/30/2002  0
1369  1369  10/1/2002  4
1370  1370  10/2/2002 12
1371  1371  10/3/2002  1
1372  1372  10/4/2002  6
1373  1373  10/5/2002  1
1374  1374  10/6/2002  0
1375  1375  10/7/2002  5
1376  1376  10/8/2002  2
1377  1377  10/9/2002  7
1378  1378 10/10/2002  8
1379  1379 10/11/2002  9
1380  1380 10/12/2002  3
1381  1381 10/13/2002  0
1382  1382 10/14/2002  2
1383  1383 10/15/2002  3
1384  1384 10/16/2002  6
1385  1385 10/17/2002  9
1386  1386 10/18/2002  7
1387  1387 10/19/2002  2
1388  1388 10/20/2002  0
1389  1389 10/21/2002  6
1390  1390 10/22/2002 16
1391  1391 10/23/2002  9
1392  1392 10/24/2002  9
1393  1393 10/25/2002  4
1394  1394 10/26/2002  4
1395  1395 10/27/2002  4
1396  1396 10/28/2002  8
1397  1397 10/29/2002 10
1398  1398 10/30/2002 12
1399  1399 10/31/2002 10
1400  1400  11/1/2002  6
1401  1401  11/2/2002  2
1402  1402  11/3/2002  0
1403  1403  11/4/2002 11
1404  1404  11/5/2002  7
1405  1405  11/6/2002 10
1406  1406  11/7/2002  9
1407  1407  11/8/2002  2
1408  1408  11/9/2002  1
1409  1409 11/10/2002  3
1410  1410 11/11/2002  4
1411  1411 11/12/2002 14
1412  1412 11/13/2002 16
1413  1413 11/14/2002 13
1414  1414 11/15/2002  8
1415  1415 11/16/2002  2
1416  1416 11/17/2002  1
1417  1417 11/18/2002 13
1418  1418 11/19/2002  8
1419  1419 11/20/2002  7
1420  1420 11/21/2002  8
1421  1421 11/22/2002  6
1422  1422 11/23/2002  3
1423  1423 11/24/2002  2
1424  1424 11/25/2002 16
1425  1425 11/26/2002 12
1426  1426 11/27/2002  5
1427  1427 11/28/2002  2
1428  1428 11/29/2002  4
1429  1429 11/30/2002  2
1430  1430  12/1/2002  4
1431  1431  12/2/2002 14
1432  1432  12/3/2002  8
1433  1433  12/4/2002 18
1434  1434  12/5/2002  2
1435  1435  12/6/2002  3
1436  1436  12/7/2002  1
1437  1437  12/8/2002  2
1438  1438  12/9/2002  6
1439  1439 12/10/2002 10
1440  1440 12/11/2002  4
1441  1441 12/12/2002  6
1442  1442 12/13/2002 11
1443  1443 12/14/2002  1
1444  1444 12/15/2002  0
1445  1445 12/16/2002 10
1446  1446 12/17/2002  8
1447  1447 12/18/2002  6
1448  1448 12/19/2002  8
1449  1449 12/20/2002 12
1450  1450 12/21/2002  1
1451  1451 12/22/2002  3
1452  1452 12/23/2002  4
1453  1453 12/24/2002  8
1454  1454 12/25/2002  0
1455  1455 12/26/2002 13
1456  1456 12/27/2002  7
1457  1457 12/28/2002  3
1458  1458 12/29/2002  2
1459  1459 12/30/2002 10
1460  1460 12/31/2002  0
1461  1461   1/1/2003  3
1462  1462   1/2/2003 18
1463  1463   1/3/2003  2
1464  1464   1/4/2003  4
1465  1465   1/5/2003  2
1466  1466   1/6/2003 11
1467  1467   1/7/2003  9
1468  1468   1/8/2003 13
1469  1469   1/9/2003 16
1470  1470  1/10/2003  6
1471  1471  1/11/2003  7
1472  1472  1/12/2003  1
1473  1473  1/13/2003 20
1474  1474  1/14/2003 16
1475  1475  1/15/2003  7
1476  1476  1/16/2003  7
1477  1477  1/17/2003 12
1478  1478  1/18/2003  4
1479  1479  1/19/2003  0
1480  1480  1/20/2003  6
1481  1481  1/21/2003  9
1482  1482  1/22/2003  4
1483  1483  1/23/2003 15
1484  1484  1/24/2003  2
1485  1485  1/25/2003  3
1486  1486  1/26/2003  2
1487  1487  1/27/2003 10
1488  1488  1/28/2003  8
1489  1489  1/29/2003  3
1490  1490  1/30/2003 10
1491  1491  1/31/2003 10
1492  1492   2/1/2003  1
1493  1493   2/2/2003  2
1494  1494   2/3/2003 21
1495  1495   2/4/2003  3
1496  1496   2/5/2003  8
1497  1497   2/6/2003 13
1498  1498   2/7/2003  4
1499  1499   2/8/2003  3
1500  1500   2/9/2003  2
1501  1501  2/10/2003 19
1502  1502  2/11/2003 21
1503  1503  2/12/2003 12
1504  1504  2/13/2003  7
1505  1505  2/14/2003 12
1506  1506  2/15/2003  4
1507  1507  2/16/2003  2
1508  1508  2/17/2003  0
1509  1509  2/18/2003  3
1510  1510  2/19/2003  7
1511  1511  2/20/2003  9
1512  1512  2/21/2003  4
1513  1513  2/22/2003  6
1514  1514  2/23/2003  2
1515  1515  2/24/2003 13
1516  1516  2/25/2003  1
1517  1517  2/26/2003  4
1518  1518  2/27/2003 19
1519  1519  2/28/2003  2
1520  1520   3/1/2003  2
1521  1521   3/2/2003  0
1522  1522   3/3/2003  4
1523  1523   3/4/2003 10
1524  1524   3/5/2003 10
1525  1525   3/6/2003  6
1526  1526   3/7/2003  6
1527  1527   3/8/2003  3
1528  1528   3/9/2003  3
1529  1529  3/10/2003 10
1530  1530  3/11/2003  4
1531  1531  3/12/2003  6
1532  1532  3/13/2003  3
1533  1533  3/14/2003 11
1534  1534  3/15/2003  6
1535  1535  3/16/2003  4
1536  1536  3/17/2003 12
1537  1537  3/18/2003  8
1538  1538  3/19/2003 10
1539  1539  3/20/2003  8
1540  1540  3/21/2003 10
1541  1541  3/22/2003  2
1542  1542  3/23/2003  0
1543  1543  3/24/2003 19
1544  1544  3/25/2003 14
1545  1545  3/26/2003 15
1546  1546  3/27/2003  3
1547  1547  3/28/2003  3
1548  1548  3/29/2003  7
1549  1549  3/30/2003  2
1550  1550  3/31/2003  0
1551  1551   4/1/2003 13
1552  1552   4/2/2003 12
1553  1553   4/3/2003  5
1554  1554   4/4/2003  1
1555  1555   4/5/2003  2
1556  1556   4/6/2003  1
1557  1557   4/7/2003  9
1558  1558   4/8/2003 15
1559  1559   4/9/2003 10
1560  1560  4/10/2003  9
1561  1561  4/11/2003  8
1562  1562  4/12/2003  1
1563  1563  4/13/2003  3
1564  1564  4/14/2003 13
1565  1565  4/15/2003  4
1566  1566  4/16/2003 10
1567  1567  4/17/2003  3
1568  1568  4/18/2003  9
1569  1569  4/19/2003  0
1570  1570  4/20/2003  4
1571  1571  4/21/2003 10
1572  1572  4/22/2003 15
1573  1573  4/23/2003  6
1574  1574  4/24/2003  7
1575  1575  4/25/2003  5
1576  1576  4/26/2003  2
1577  1577  4/27/2003  1
1578  1578  4/28/2003  7
1579  1579  4/29/2003 14
1580  1580  4/30/2003  8
1581  1581   5/1/2003  7
1582  1582   5/2/2003 10
1583  1583   5/3/2003  0
1584  1584   5/4/2003  2
1585  1585   5/5/2003  3
1586  1586   5/6/2003  2
1587  1587   5/7/2003 10
1588  1588   5/8/2003 14
1589  1589   5/9/2003  1
1590  1590  5/10/2003  2
1591  1591  5/11/2003  2
1592  1592  5/12/2003  8
1593  1593  5/13/2003  6
1594  1594  5/14/2003  8
1595  1595  5/15/2003  6
1596  1596  5/16/2003  6
1597  1597  5/17/2003  2
1598  1598  5/18/2003  1
1599  1599  5/19/2003 11
1600  1600  5/20/2003  5
1601  1601  5/21/2003  9
1602  1602  5/22/2003  8
1603  1603  5/23/2003  6
1604  1604  5/24/2003  1
1605  1605  5/25/2003  0
1606  1606  5/26/2003  0
1607  1607  5/27/2003  7
1608  1608  5/28/2003 13
1609  1609  5/29/2003  5
1610  1610  5/30/2003  7
1611  1611  5/31/2003  3
1612  1612   6/1/2003  0
1613  1613   6/2/2003 12
1614  1614   6/3/2003  3
1615  1615   6/4/2003 14
1616  1616   6/5/2003  8
1617  1617   6/6/2003  5
1618  1618   6/7/2003  4
1619  1619   6/8/2003  0
1620  1620   6/9/2003 11
1621  1621  6/10/2003  3
1622  1622  6/11/2003  6
1623  1623  6/12/2003  6
1624  1624  6/13/2003  7
1625  1625  6/14/2003  1
1626  1626  6/15/2003  3
1627  1627  6/16/2003  5
1628  1628  6/17/2003 14
1629  1629  6/18/2003 12
1630  1630  6/19/2003  5
1631  1631  6/20/2003  2
1632  1632  6/21/2003  4
1633  1633  6/22/2003  2
1634  1634  6/23/2003  5
1635  1635  6/24/2003 13
1636  1636  6/25/2003 13
1637  1637  6/26/2003  4
1638  1638  6/27/2003  2
1639  1639  6/28/2003  2
1640  1640  6/29/2003  1
1641  1641  6/30/2003  0
1642  1642   7/1/2003  5
1643  1643   7/2/2003  8
1644  1644   7/3/2003  2
1645  1645   7/4/2003  4
1646  1646   7/5/2003  2
1647  1647   7/6/2003  2
1648  1648   7/7/2003  8
1649  1649   7/8/2003  9
1650  1650   7/9/2003  1
1651  1651  7/10/2003  3
1652  1652  7/11/2003 10
1653  1653  7/12/2003  3
1654  1654  7/13/2003  0
1655  1655  7/14/2003 16
1656  1656  7/15/2003  3
1657  1657  7/16/2003  4
1658  1658  7/17/2003  1
1659  1659  7/18/2003  7
1660  1660  7/19/2003  3
1661  1661  7/20/2003  3
1662  1662  7/21/2003 18
1663  1663  7/22/2003  7
1664  1664  7/23/2003  4
1665  1665  7/24/2003  6
1666  1666  7/25/2003  6
1667  1667  7/26/2003  3
1668  1668  7/27/2003  0
1669  1669  7/28/2003  9
1670  1670  7/29/2003  5
1671  1671  7/30/2003  6
1672  1672  7/31/2003 13
1673  1673   8/1/2003  5
1674  1674   8/2/2003  4
1675  1675   8/3/2003  0
1676  1676   8/4/2003 10
1677  1677   8/5/2003 11
1678  1678   8/6/2003  8
1679  1679   8/7/2003  0
1680  1680   8/8/2003  2
1681  1681   8/9/2003  0
1682  1682  8/10/2003  0
1683  1683  8/11/2003  6
1684  1684  8/12/2003 11
1685  1685  8/13/2003  2
1686  1686  8/14/2003  1
1687  1687  8/15/2003  1
1688  1688  8/16/2003  0
1689  1689  8/17/2003  1
1690  1690  8/18/2003 11
1691  1691  8/19/2003 17
1692  1692  8/20/2003  7
1693  1693  8/21/2003  7
1694  1694  8/22/2003  5
1695  1695  8/23/2003  0
1696  1696  8/24/2003  0
1697  1697  8/25/2003  6
1698  1698  8/26/2003 14
1699  1699  8/27/2003  4
1700  1700  8/28/2003  3
1701  1701  8/29/2003  4
1702  1702  8/30/2003  2
1703  1703  8/31/2003  1
1704  1704   9/1/2003  2
1705  1705   9/2/2003 12
1706  1706   9/3/2003  5
1707  1707   9/4/2003  4
1708  1708   9/5/2003  5
1709  1709   9/6/2003  4
1710  1710   9/7/2003  1
1711  1711   9/8/2003 12
1712  1712   9/9/2003  8
1713  1713  9/10/2003  2
1714  1714  9/11/2003  4
1715  1715  9/12/2003  2
1716  1716  9/13/2003  3
1717  1717  9/14/2003  6
1718  1718  9/15/2003  9
1719  1719  9/16/2003 12
1720  1720  9/17/2003  4
1721  1721  9/18/2003  5
1722  1722  9/19/2003  3
1723  1723  9/20/2003  3
1724  1724  9/21/2003  3
1725  1725  9/22/2003  9
1726  1726  9/23/2003  8
1727  1727  9/24/2003  9
1728  1728  9/25/2003 11
1729  1729  9/26/2003 13
1730  1730  9/27/2003  2
1731  1731  9/28/2003  4
1732  1732  9/29/2003  5
1733  1733  9/30/2003  0
1734  1734  10/1/2003  1
1735  1735  10/2/2003  8
1736  1736  10/3/2003  6
1737  1737  10/4/2003 10
1738  1738  10/5/2003  4
1739  1739  10/6/2003  8
1740  1740  10/7/2003 12
1741  1741  10/8/2003 11
1742  1742  10/9/2003  6
1743  1743 10/10/2003  0
1744  1744 10/11/2003  1
1745  1745 10/12/2003  0
1746  1746 10/13/2003 13
1747  1747 10/14/2003  6
1748  1748 10/15/2003 10
1749  1749 10/16/2003  5
1750  1750 10/17/2003  3
1751  1751 10/18/2003  3
1752  1752 10/19/2003  2
1753  1753 10/20/2003  9
1754  1754 10/21/2003 12
1755  1755 10/22/2003 19
1756  1756 10/23/2003  7
1757  1757 10/24/2003  3
1758  1758 10/25/2003  4
1759  1759 10/26/2003  4
1760  1760 10/27/2003 16
1761  1761 10/28/2003  5
1762  1762 10/29/2003  4
1763  1763 10/30/2003  0
1764  1764 10/31/2003 12
1765  1765  11/1/2003  1
1766  1766  11/2/2003  4
1767  1767  11/3/2003  8
1768  1768  11/4/2003  8
1769  1769  11/5/2003 12
1770  1770  11/6/2003  5
1771  1771  11/7/2003  9
1772  1772  11/8/2003  3
1773  1773  11/9/2003  1
1774  1774 11/10/2003 10
1775  1775 11/11/2003  3
1776  1776 11/12/2003 12
1777  1777 11/13/2003 10
1778  1778 11/14/2003  9
1779  1779 11/15/2003  5
1780  1780 11/16/2003  0
1781  1781 11/17/2003 10
1782  1782 11/18/2003 15
1783  1783 11/19/2003 36
1784  1784 11/20/2003 23
1785  1785 11/21/2003 15
1786  1786 11/22/2003  6
1787  1787 11/23/2003  4
1788  1788 11/24/2003 16
1789  1789 11/25/2003  8
1790  1790 11/26/2003  6
1791  1791 11/27/2003  2
1792  1792 11/28/2003  3
1793  1793 11/29/2003  4
1794  1794 11/30/2003  4
1795  1795  12/1/2003 18
1796  1796  12/2/2003 21
1797  1797  12/3/2003 34
1798  1798  12/4/2003 19
1799  1799  12/5/2003 10
1800  1800  12/6/2003  1
1801  1801  12/7/2003  4
1802  1802  12/8/2003 34
1803  1803  12/9/2003 15
1804  1804 12/10/2003 14
1805  1805 12/11/2003 12
1806  1806 12/12/2003 13
1807  1807 12/13/2003  8
1808  1808 12/14/2003  5
1809  1809 12/15/2003 20
1810  1810 12/16/2003 29
1811  1811 12/17/2003 27
1812  1812 12/18/2003 24
1813  1813 12/19/2003 23
1814  1814 12/20/2003  9
1815  1815 12/21/2003  7
1816  1816 12/22/2003 30
1817  1817 12/23/2003 26
1818  1818 12/24/2003 13
1819  1819 12/25/2003  8
1820  1820 12/26/2003 15
1821  1821 12/27/2003  5
1822  1822 12/28/2003  3
1823  1823 12/29/2003 17
1824  1824 12/30/2003 25
1825  1825 12/31/2003  0
1826  1826   1/1/2004  2
1827  1827   1/2/2004 11
1828  1828   1/3/2004  4
1829  1829   1/4/2004  2
1830  1830   1/5/2004 11
1831  1831   1/6/2004 17
1832  1832   1/7/2004 18
1833  1833   1/8/2004 12
1834  1834   1/9/2004 12
1835  1835  1/10/2004  5
1836  1836  1/11/2004  2
1837  1837  1/12/2004 14
1838  1838  1/13/2004 15
1839  1839  1/14/2004 10
1840  1840  1/15/2004  8
1841  1841  1/16/2004 11
1842  1842  1/17/2004  1
1843  1843  1/18/2004  0
1844  1844  1/19/2004  0
1845  1845  1/20/2004  0
1846  1846  1/21/2004  2
1847  1847  1/22/2004  4
1848  1848  1/23/2004  9
1849  1849  1/24/2004  0
1850  1850  1/25/2004  1
1851  1851  1/26/2004  5
1852  1852  1/27/2004  4
1853  1853  1/28/2004  7
1854  1854  1/29/2004  3
1855  1855  1/30/2004  9
1856  1856  1/31/2004  0
1857  1857   2/1/2004  0
1858  1858   2/2/2004  9
1859  1859   2/3/2004  7
1860  1860   2/4/2004 10
1861  1861   2/5/2004  9
1862  1862   2/6/2004  6
1863  1863   2/7/2004  1
1864  1864   2/8/2004 11
1865  1865   2/9/2004 12
1866  1866  2/10/2004  8
1867  1867  2/11/2004  3
1868  1868  2/12/2004  7
1869  1869  2/13/2004  4
1870  1870  2/14/2004  3
1871  1871  2/15/2004  0
1872  1872  2/16/2004  1
1873  1873  2/17/2004  7
1874  1874  2/18/2004  7
1875  1875  2/19/2004  0
1876  1876  2/20/2004  0
1877  1877  2/21/2004  0
1878  1878  2/22/2004  1
1879  1879  2/23/2004  7
1880  1880  2/24/2004  9
1881  1881  2/25/2004  3
1882  1882  2/26/2004  6
1883  1883  2/27/2004  0
1884  1884  2/28/2004  1
1885  1885  2/29/2004  0
1886  1886   3/1/2004  7
1887  1887   3/2/2004  4
1888  1888   3/3/2004  8
1889  1889   3/4/2004  5
1890  1890   3/5/2004  0
1891  1891   3/6/2004  0
1892  1892   3/7/2004  1
1893  1893   3/8/2004 10
1894  1894   3/9/2004 16
1895  1895  3/10/2004  0
1896  1896  3/11/2004  2
1897  1897  3/12/2004  0
1898  1898  3/13/2004  1
1899  1899  3/14/2004  1
1900  1900  3/15/2004  6
1901  1901  3/16/2004 11
1902  1902  3/17/2004  7
1903  1903  3/18/2004 16
1904  1904  3/19/2004  1
1905  1905  3/20/2004  0
1906  1906  3/21/2004  0
1907  1907  3/22/2004  6
1908  1908  3/23/2004  7
1909  1909  3/24/2004  1
1910  1910  3/25/2004  9
1911  1911  3/26/2004  2
1912  1912  3/27/2004  1
1913  1913  3/28/2004  0
1914  1914  3/29/2004  7
1915  1915  3/30/2004  2
1916  1916  3/31/2004  1
1917  1917   4/1/2004  6
1918  1918   4/2/2004  5
1919  1919   4/3/2004  1
1920  1920   4/4/2004  1
1921  1921   4/5/2004  5
1922  1922   4/6/2004 13
1923  1923   4/7/2004 15
1924  1924   4/8/2004 14
1925  1925   4/9/2004 12
1926  1926  4/10/2004  7
1927  1927  4/11/2004  2
1928  1928  4/12/2004  8
1929  1929  4/13/2004 10
1930  1930  4/14/2004  6
1931  1931  4/15/2004 13
1932  1932  4/16/2004  7
1933  1933  4/17/2004  6
1934  1934  4/18/2004  1
1935  1935  4/19/2004 14
1936  1936  4/20/2004 10
1937  1937  4/21/2004 11
1938  1938  4/22/2004  8
1939  1939  4/23/2004 14
1940  1940  4/24/2004  8
1941  1941  4/25/2004  4
1942  1942  4/26/2004  5
1943  1943  4/27/2004  5
1944  1944  4/28/2004  9
1945  1945  4/29/2004  0
1946  1946  4/30/2004  4
1947  1947   5/1/2004  3
1948  1948   5/2/2004  0
1949  1949   5/3/2004  7
1950  1950   5/4/2004  6
1951  1951   5/5/2004  8
1952  1952   5/6/2004  4
1953  1953   5/7/2004  9
1954  1954   5/8/2004  0
1955  1955   5/9/2004  5
1956  1956  5/10/2004 20
1957  1957  5/11/2004 16
1958  1958  5/12/2004 13
1959  1959  5/13/2004 10
1960  1960  5/14/2004  8
1961  1961  5/15/2004  4
1962  1962  5/16/2004  1
1963  1963  5/17/2004  9
1964  1964  5/18/2004 10
1965  1965  5/19/2004 10
1966  1966  5/20/2004  5
1967  1967  5/21/2004 13
1968  1968  5/22/2004  2
1969  1969  5/23/2004  1
1970  1970  5/24/2004 11
1971  1971  5/25/2004  3
1972  1972  5/26/2004  7
1973  1973  5/27/2004 10
1974  1974  5/28/2004  3
1975  1975  5/29/2004  1
1976  1976  5/30/2004  1
1977  1977  5/31/2004  0
1978  1978   6/1/2004  7
1979  1979   6/2/2004  7
1980  1980   6/3/2004  7
1981  1981   6/4/2004  4
1982  1982   6/5/2004  2
1983  1983   6/6/2004  4
1984  1984   6/7/2004  9
1985  1985   6/8/2004  6
1986  1986   6/9/2004  3
1987  1987  6/10/2004  5
1988  1988  6/11/2004  2
1989  1989  6/12/2004  3
1990  1990  6/13/2004  2
1991  1991  6/14/2004  7
1992  1992  6/15/2004  8
1993  1993  6/16/2004 12
1994  1994  6/17/2004 18
1995  1995  6/18/2004  9
1996  1996  6/19/2004  3
1997  1997  6/20/2004  4
1998  1998  6/21/2004 15
1999  1999  6/22/2004 15
2000  2000  6/23/2004  7
2001  2001  6/24/2004 10
2002  2002  6/25/2004  2
2003  2003  6/26/2004  2
2004  2004  6/27/2004  4
2005  2005  6/28/2004 10
2006  2006  6/29/2004  9
2007  2007  6/30/2004  0
2008  2008   7/1/2004 11
2009  2009   7/2/2004 10
2010  2010   7/3/2004  2
2011  2011   7/4/2004  1
2012  2012   7/5/2004  3
2013  2013   7/6/2004  8
2014  2014   7/7/2004  7
2015  2015   7/8/2004  5
2016  2016   7/9/2004  9
2017  2017  7/10/2004  3
2018  2018  7/11/2004  1
2019  2019  7/12/2004  1
2020  2020  7/13/2004 10
2021  2021  7/14/2004  7
2022  2022  7/15/2004  8
2023  2023  7/16/2004  8
2024  2024  7/17/2004  1
2025  2025  7/18/2004  0
2026  2026  7/19/2004 13
2027  2027  7/20/2004  4
2028  2028  7/21/2004  3
2029  2029  7/22/2004  2
2030  2030  7/23/2004  1
2031  2031  7/24/2004  1
2032  2032  7/25/2004  1
2033  2033  7/26/2004  3
2034  2034  7/27/2004  5
2035  2035  7/28/2004 12
2036  2036  7/29/2004  2
2037  2037  7/30/2004  6
2038  2038  7/31/2004  2
2039  2039   8/1/2004  2
2040  2040   8/2/2004  8
2041  2041   8/3/2004  3
2042  2042   8/4/2004  4
2043  2043   8/5/2004  1
2044  2044   8/6/2004 10
2045  2045   8/7/2004  2
2046  2046   8/8/2004  1
2047  2047   8/9/2004  3
2048  2048  8/10/2004  3
2049  2049  8/11/2004  5
2050  2050  8/12/2004  5
2051  2051  8/13/2004  6
2052  2052  8/14/2004  0
2053  2053  8/15/2004  2
2054  2054  8/16/2004  5
2055  2055  8/17/2004  4
2056  2056  8/18/2004 15
2057  2057  8/19/2004  6
2058  2058  8/20/2004  7
2059  2059  8/21/2004  3
2060  2060  8/22/2004  2
2061  2061  8/23/2004  2
2062  2062  8/24/2004  6
2063  2063  8/25/2004  0
2064  2064  8/26/2004  5
2065  2065  8/27/2004 10
2066  2066  8/28/2004  0
2067  2067  8/29/2004  1
2068  2068  8/30/2004  6
2069  2069  8/31/2004 12
2070  2070   9/1/2004  9
2071  2071   9/2/2004  3
2072  2072   9/3/2004  3
2073  2073   9/4/2004  1
2074  2074   9/5/2004  3
2075  2075   9/6/2004  2
2076  2076   9/7/2004 18
2077  2077   9/8/2004  8
2078  2078   9/9/2004  9
2079  2079  9/10/2004  4
2080  2080  9/11/2004  3
2081  2081  9/12/2004  2
2082  2082  9/13/2004  3
2083  2083  9/14/2004 10
2084  2084  9/15/2004  6
2085  2085  9/16/2004  5
2086  2086  9/17/2004 14
2087  2087  9/18/2004  1
2088  2088  9/19/2004  1
2089  2089  9/20/2004 18
2090  2090  9/21/2004 10
2091  2091  9/22/2004  1
2092  2092  9/23/2004 16
2093  2093  9/24/2004  9
2094  2094  9/25/2004  6
2095  2095  9/26/2004  1
2096  2096  9/27/2004  8
2097  2097  9/28/2004  9
2098  2098  9/29/2004 12
2099  2099  9/30/2004  2
2100  2100  10/1/2004 13
2101  2101  10/2/2004  3
2102  2102  10/3/2004  6
2103  2103  10/4/2004 10
2104  2104  10/5/2004  8
2105  2105  10/6/2004  6
2106  2106  10/7/2004  9
2107  2107  10/8/2004  6
2108  2108  10/9/2004  7
2109  2109 10/10/2004  4
2110  2110 10/11/2004  2
2111  2111 10/12/2004  9
2112  2112 10/13/2004 17
2113  2113 10/14/2004  6
2114  2114 10/15/2004  5
2115  2115 10/16/2004  0
2116  2116 10/17/2004  1
2117  2117 10/18/2004  8
2118  2118 10/19/2004  4
2119  2119 10/20/2004  8
2120  2120 10/21/2004  8
2121  2121 10/22/2004  4
2122  2122 10/23/2004  6
2123  2123 10/24/2004  4
2124  2124 10/25/2004 15
2125  2125 10/26/2004 12
2126  2126 10/27/2004 13
2127  2127 10/28/2004  8
2128  2128 10/29/2004 12
2129  2129 10/30/2004  3
2130  2130 10/31/2004  1
2131  2131  11/1/2004  7
2132  2132  11/2/2004 14
2133  2133  11/3/2004 12
2134  2134  11/4/2004 13
2135  2135  11/5/2004  9
2136  2136  11/6/2004  3
2137  2137  11/7/2004  2
2138  2138  11/8/2004 14
2139  2139  11/9/2004  9
2140  2140 11/10/2004 20
2141  2141 11/11/2004  8
2142  2142 11/12/2004  2
2143  2143 11/13/2004  4
2144  2144 11/14/2004  3
2145  2145 11/15/2004  6
2146  2146 11/16/2004 10
2147  2147 11/17/2004 17
2148  2148 11/18/2004 12
2149  2149 11/19/2004  3
2150  2150 11/20/2004  3
2151  2151 11/21/2004  5
2152  2152 11/22/2004 19
2153  2153 11/23/2004 14
2154  2154 11/24/2004 10
2155  2155 11/25/2004  1
2156  2156 11/26/2004  4
2157  2157 11/27/2004  9
2158  2158 11/28/2004  4
2159  2159 11/29/2004 16
2160  2160 11/30/2004 14
2161  2161  12/1/2004 14
2162  2162  12/2/2004 14
2163  2163  12/3/2004  6
2164  2164  12/4/2004  7
2165  2165  12/5/2004  4
2166  2166  12/6/2004  8
2167  2167  12/7/2004 12
2168  2168  12/8/2004  7
2169  2169  12/9/2004 14
2170  2170 12/10/2004  9
2171  2171 12/11/2004  4
2172  2172 12/12/2004  2
2173  2173 12/13/2004  8
2174  2174 12/14/2004 12
2175  2175 12/15/2004 24
2176  2176 12/16/2004  7
2177  2177 12/17/2004 12
2178  2178 12/18/2004  2
2179  2179 12/19/2004  1
2180  2180 12/20/2004  8
2181  2181 12/21/2004 19
2182  2182 12/22/2004  9
2183  2183 12/23/2004  8
2184  2184 12/24/2004  8
2185  2185 12/25/2004  1
2186  2186 12/26/2004  5
2187  2187 12/27/2004 17
2188  2188 12/28/2004 24
2189  2189 12/29/2004 12
2190  2190 12/30/2004 17
2191  2191 12/31/2004  0
2192  2192   1/1/2005  2
2193  2193   1/2/2005  8
2194  2194   1/3/2005 34
2195  2195   1/4/2005 38
2196  2196   1/5/2005 29
2197  2197   1/6/2005 12
2198  2198   1/7/2005 14
2199  2199   1/8/2005  7
2200  2200   1/9/2005  3
2201  2201  1/10/2005 34
2202  2202  1/11/2005 26
2203  2203  1/12/2005 17
2204  2204  1/13/2005 20
2205  2205  1/14/2005 20
2206  2206  1/15/2005  5
2207  2207  1/16/2005  4
2208  2208  1/17/2005 12
2209  2209  1/18/2005 25
2210  2210  1/19/2005 27
2211  2211  1/20/2005 26
2212  2212  1/21/2005 22
2213  2213  1/22/2005  1
2214  2214  1/23/2005  5
2215  2215  1/24/2005 33
2216  2216  1/25/2005 36
2217  2217  1/26/2005 28
2218  2218  1/27/2005 27
2219  2219  1/28/2005 23
2220  2220  1/29/2005  6
2221  2221  1/30/2005  4
2222  2222  1/31/2005 22
2223  2223   2/1/2005 26
2224  2224   2/2/2005 17
2225  2225   2/3/2005 24
2226  2226   2/4/2005 12
2227  2227   2/5/2005 15
2228  2228   2/6/2005  5
2229  2229   2/7/2005 18
2230  2230   2/8/2005 15
2231  2231   2/9/2005 19
2232  2232  2/10/2005 31
2233  2233  2/11/2005 19
2234  2234  2/12/2005  7
2235  2235  2/13/2005  9
2236  2236  2/14/2005 19
2237  2237  2/15/2005 33
2238  2238  2/16/2005 24
2239  2239  2/17/2005 16
2240  2240  2/18/2005 26
2241  2241  2/19/2005  4
2242  2242  2/20/2005  5
2243  2243  2/21/2005  5
2244  2244  2/22/2005 14
2245  2245  2/23/2005 28
2246  2246  2/24/2005 17
2247  2247  2/25/2005 16
2248  2248  2/26/2005  7
2249  2249  2/27/2005 13
2250  2250  2/28/2005 12
2251  2251   3/1/2005 23
2252  2252   3/2/2005 13
2253  2253   3/3/2005 23
2254  2254   3/4/2005 16
2255  2255   3/5/2005  9
2256  2256   3/6/2005  4
2257  2257   3/7/2005 26
2258  2258   3/8/2005 11
2259  2259   3/9/2005 19
2260  2260  3/10/2005 24
2261  2261  3/11/2005 15
2262  2262  3/12/2005  2
2263  2263  3/13/2005  1
2264  2264  3/14/2005 21
2265  2265  3/15/2005 10
2266  2266  3/16/2005 20
2267  2267  3/17/2005 13
2268  2268  3/18/2005 18
2269  2269  3/19/2005  6
2270  2270  3/20/2005  6
2271  2271  3/21/2005 38
2272  2272  3/22/2005 13
2273  2273  3/23/2005 19
2274  2274  3/24/2005  9
2275  2275  3/25/2005  8
2276  2276  3/26/2005  6
2277  2277  3/27/2005  1
2278  2278  3/28/2005 20
2279  2279  3/29/2005 15
2280  2280  3/30/2005 19
2281  2281  3/31/2005  0
2282  2282   4/1/2005 11
2283  2283   4/2/2005  1
2284  2284   4/3/2005  2
2285  2285   4/4/2005 10
2286  2286   4/5/2005 11
2287  2287   4/6/2005 15
2288  2288   4/7/2005 16
2289  2289   4/8/2005  7
2290  2290   4/9/2005  2
2291  2291  4/10/2005  7
2292  2292  4/11/2005 17
2293  2293  4/12/2005 12
2294  2294  4/13/2005 10
2295  2295  4/14/2005  4
2296  2296  4/15/2005  5
2297  2297  4/16/2005  2
2298  2298  4/17/2005  3
2299  2299  4/18/2005 14
2300  2300  4/19/2005 11
2301  2301  4/20/2005  9
2302  2302  4/21/2005  8
2303  2303  4/22/2005  7
2304  2304  4/23/2005  3
2305  2305  4/24/2005  3
2306  2306  4/25/2005 14
2307  2307  4/26/2005  8
2308  2308  4/27/2005  9
2309  2309  4/28/2005  9
2310  2310  4/29/2005 17
2311  2311  4/30/2005  0
2312  2312   5/1/2005  2
2313  2313   5/2/2005  0
2314  2314   5/3/2005 12
2315  2315   5/4/2005 22
2316  2316   5/5/2005  8
2317  2317   5/6/2005 12
2318  2318   5/7/2005  1
2319  2319   5/8/2005  3
2320  2320   5/9/2005  2
2321  2321  5/10/2005  8
2322  2322  5/11/2005 17
2323  2323  5/12/2005  6
2324  2324  5/13/2005 11
2325  2325  5/14/2005  6
2326  2326  5/15/2005  3
2327  2327  5/16/2005 16
2328  2328  5/17/2005  8
2329  2329  5/18/2005  9
2330  2330  5/19/2005  9
2331  2331  5/20/2005  3
2332  2332  5/21/2005  0
2333  2333  5/22/2005  4
2334  2334  5/23/2005  4
2335  2335  5/24/2005  7
2336  2336  5/25/2005  4
2337  2337  5/26/2005 10
2338  2338  5/27/2005  4
2339  2339  5/28/2005  4
2340  2340  5/29/2005  1
2341  2341  5/30/2005  6
2342  2342  5/31/2005  6
2343  2343   6/1/2005 18
2344  2344   6/2/2005 17
2345  2345   6/3/2005  1
2346  2346   6/4/2005  3
2347  2347   6/5/2005  2
2348  2348   6/6/2005  8
2349  2349   6/7/2005 21
2350  2350   6/8/2005 14
2351  2351   6/9/2005 12
2352  2352  6/10/2005 13
2353  2353  6/11/2005  6
2354  2354  6/12/2005  4
2355  2355  6/13/2005  4
2356  2356  6/14/2005 14
2357  2357  6/15/2005 22
2358  2358  6/16/2005 10
2359  2359  6/17/2005  1
2360  2360  6/18/2005  1
2361  2361  6/19/2005  4
2362  2362  6/20/2005 15
2363  2363  6/21/2005 10
2364  2364  6/22/2005 10
2365  2365  6/23/2005  4
2366  2366  6/24/2005 12
2367  2367  6/25/2005  1
2368  2368  6/26/2005  3
2369  2369  6/27/2005  3
2370  2370  6/28/2005 17
2371  2371  6/29/2005 12
2372  2372  6/30/2005  0
2373  2373   7/1/2005  6
2374  2374   7/2/2005  3
2375  2375   7/3/2005  1
2376  2376   7/4/2005  1
2377  2377   7/5/2005  8
2378  2378   7/6/2005  3
2379  2379   7/7/2005  7
2380  2380   7/8/2005  3
2381  2381   7/9/2005  4
2382  2382  7/10/2005  1
2383  2383  7/11/2005 13
2384  2384  7/12/2005  6
2385  2385  7/13/2005  9
2386  2386  7/14/2005 11
2387  2387  7/15/2005 18
2388  2388  7/16/2005  1
2389  2389  7/17/2005  1
2390  2390  7/18/2005 17
2391  2391  7/19/2005  9
2392  2392  7/20/2005 11
2393  2393  7/21/2005  6
2394  2394  7/22/2005  9
2395  2395  7/23/2005  2
2396  2396  7/24/2005  1
2397  2397  7/25/2005  8
2398  2398  7/26/2005 12
2399  2399  7/27/2005 10
2400  2400  7/28/2005  6
2401  2401  7/29/2005 10
2402  2402  7/30/2005  1
2403  2403  7/31/2005  2
2404  2404   8/1/2005 12
2405  2405   8/2/2005 11
2406  2406   8/3/2005  3
2407  2407   8/4/2005  4
2408  2408   8/5/2005 12
2409  2409   8/6/2005  6
2410  2410   8/7/2005  0
2411  2411   8/8/2005  9
2412  2412   8/9/2005 12
2413  2413  8/10/2005  9
2414  2414  8/11/2005  9
2415  2415  8/12/2005 13
2416  2416  8/13/2005  1
2417  2417  8/14/2005  2
2418  2418  8/15/2005  9
2419  2419  8/16/2005  5
2420  2420  8/17/2005 12
2421  2421  8/18/2005  7
2422  2422  8/19/2005  7
2423  2423  8/20/2005  1
2424  2424  8/21/2005  1
2425  2425  8/22/2005 11
2426  2426  8/23/2005 14
2427  2427  8/24/2005 10
2428  2428  8/25/2005 10
2429  2429  8/26/2005  3
2430  2430  8/27/2005  1
2431  2431  8/28/2005  4
2432  2432  8/29/2005  7
2433  2433  8/30/2005 21
2434  2434  8/31/2005  7
2435  2435   9/1/2005  4
2436  2436   9/2/2005 10
2437  2437   9/3/2005  1
2438  2438   9/4/2005  0
2439  2439   9/5/2005  1
2440  2440   9/6/2005 11
2441  2441   9/7/2005  6
2442  2442   9/8/2005 10
2443  2443   9/9/2005 11
2444  2444  9/10/2005  1
2445  2445  9/11/2005  1
2446  2446  9/12/2005 10
2447  2447  9/13/2005 11
2448  2448  9/14/2005 15
2449  2449  9/15/2005  6
2450  2450  9/16/2005  9
2451  2451  9/17/2005  0
2452  2452  9/18/2005  4
2453  2453  9/19/2005  7
2454  2454  9/20/2005  9
2455  2455  9/21/2005 17
2456  2456  9/22/2005  9
2457  2457  9/23/2005 16
2458  2458  9/24/2005  1
2459  2459  9/25/2005  1
2460  2460  9/26/2005  9
2461  2461  9/27/2005  8
2462  2462  9/28/2005 12
2463  2463  9/29/2005  5
2464  2464  9/30/2005  3
2465  2465  10/1/2005  5
2466  2466  10/2/2005  8
2467  2467  10/3/2005 11
2468  2468  10/4/2005 10
2469  2469  10/5/2005 18
2470  2470  10/6/2005 14
2471  2471  10/7/2005 15
2472  2472  10/8/2005  2
2473  2473  10/9/2005  3
2474  2474 10/10/2005  4
2475  2475 10/11/2005 12
2476  2476 10/12/2005  6
2477  2477 10/13/2005  4
2478  2478 10/14/2005 13
2479  2479 10/15/2005  4
2480  2480 10/16/2005  3
2481  2481 10/17/2005 11
2482  2482 10/18/2005 20
2483  2483 10/19/2005 10
2484  2484 10/20/2005  6
2485  2485 10/21/2005 11
2486  2486 10/22/2005  2
2487  2487 10/23/2005  1
2488  2488 10/24/2005  9
2489  2489 10/25/2005 10
2490  2490 10/26/2005 16
2491  2491 10/27/2005 20
2492  2492 10/28/2005 15
2493  2493 10/29/2005  2
2494  2494 10/30/2005  5
2495  2495 10/31/2005 15
2496  2496  11/1/2005  9
2497  2497  11/2/2005 17
2498  2498  11/3/2005  8
2499  2499  11/4/2005  5
2500  2500  11/5/2005  1
2501  2501  11/6/2005  4
2502  2502  11/7/2005 12
2503  2503  11/8/2005 11
2504  2504  11/9/2005  8
2505  2505 11/10/2005 16
2506  2506 11/11/2005  2
2507  2507 11/12/2005  2
2508  2508 11/13/2005  2
2509  2509 11/14/2005 18
2510  2510 11/15/2005 17
2511  2511 11/16/2005 14
2512  2512 11/17/2005 13
2513  2513 11/18/2005 12
2514  2514 11/19/2005  0
2515  2515 11/20/2005  4
2516  2516 11/21/2005 23
2517  2517 11/22/2005 12
2518  2518 11/23/2005 20
2519  2519 11/24/2005  1
2520  2520 11/25/2005 14
2521  2521 11/26/2005  1
2522  2522 11/27/2005  1
2523  2523 11/28/2005 12
2524  2524 11/29/2005 10
2525  2525 11/30/2005 13
2526  2526  12/1/2005  9
2527  2527  12/2/2005 14
2528  2528  12/3/2005  4
2529  2529  12/4/2005  1
2530  2530  12/5/2005  9
2531  2531  12/6/2005 15
2532  2532  12/7/2005 16
2533  2533  12/8/2005 13
2534  2534  12/9/2005  5
2535  2535 12/10/2005  5
2536  2536 12/11/2005  7
2537  2537 12/12/2005 19
2538  2538 12/13/2005 26
2539  2539 12/14/2005 33
2540  2540 12/15/2005 14
2541  2541 12/16/2005 12
2542  2542 12/17/2005  3
2543  2543 12/18/2005  1
2544  2544 12/19/2005 19
2545  2545 12/20/2005 14
2546  2546 12/21/2005 20
2547  2547 12/22/2005  8
2548  2548 12/23/2005 11
2549  2549 12/24/2005  3
2550  2550 12/25/2005  2
2551  2551 12/26/2005  9
2552  2552 12/27/2005 18
2553  2553 12/28/2005  9
2554  2554 12/29/2005  5
2555  2555 12/30/2005  9
2556  2556 12/31/2005  1
2557  2557   1/1/2006  2
2558  2558   1/2/2006 11
2559  2559   1/3/2006 19
2560  2560   1/4/2006 28
2561  2561   1/5/2006 19
2562  2562   1/6/2006 16
2563  2563   1/7/2006  5
2564  2564   1/8/2006  8
2565  2565   1/9/2006 17
2566  2566  1/10/2006 22
2567  2567  1/11/2006 17
2568  2568  1/12/2006 19
2569  2569  1/13/2006 18
2570  2570  1/14/2006  5
2571  2571  1/15/2006  5
2572  2572  1/16/2006  2
2573  2573  1/17/2006 20
2574  2574  1/18/2006 17
2575  2575  1/19/2006 13
2576  2576  1/20/2006  7
2577  2577  1/21/2006  6
2578  2578  1/22/2006  3
2579  2579  1/23/2006 11
2580  2580  1/24/2006 26
2581  2581  1/25/2006 20
2582  2582  1/26/2006 11
2583  2583  1/27/2006  8
2584  2584  1/28/2006  2
2585  2585  1/29/2006  3
2586  2586  1/30/2006 14
2587  2587  1/31/2006 15
2588  2588   2/1/2006 35
2589  2589   2/2/2006 18
2590  2590   2/3/2006 15
2591  2591   2/4/2006  2
2592  2592   2/5/2006  3
2593  2593   2/6/2006 14
2594  2594   2/7/2006 11
2595  2595   2/8/2006 21
2596  2596   2/9/2006 16
2597  2597  2/10/2006 12
2598  2598  2/11/2006  4
2599  2599  2/12/2006  4
2600  2600  2/13/2006 12
2601  2601  2/14/2006 12
2602  2602  2/15/2006 13
2603  2603  2/16/2006 19
2604  2604  2/17/2006 20
2605  2605  2/18/2006  3
2606  2606  2/19/2006  6
2607  2607  2/20/2006  5
2608  2608  2/21/2006 24
2609  2609  2/22/2006 23
2610  2610  2/23/2006 22
2611  2611  2/24/2006 11
2612  2612  2/25/2006  5
2613  2613  2/26/2006  3
2614  2614  2/27/2006 21
2615  2615  2/28/2006 14
2616  2616   3/1/2006 12
2617  2617   3/2/2006 11
2618  2618   3/3/2006 12
2619  2619   3/4/2006  9
2620  2620   3/5/2006  7
2621  2621   3/6/2006 13
2622  2622   3/7/2006 25
2623  2623   3/8/2006 22
2624  2624   3/9/2006 18
2625  2625  3/10/2006 19
2626  2626  3/11/2006  3
2627  2627  3/12/2006  5
2628  2628  3/13/2006 24
2629  2629  3/14/2006 22
2630  2630  3/15/2006 23
2631  2631  3/16/2006 10
2632  2632  3/17/2006 19
2633  2633  3/18/2006  3
2634  2634  3/19/2006  1
2635  2635  3/20/2006 13
2636  2636  3/21/2006  9
2637  2637  3/22/2006 10
2638  2638  3/23/2006 25
2639  2639  3/24/2006 10
2640  2640  3/25/2006  0
2641  2641  3/26/2006  2
2642  2642  3/27/2006 17
2643  2643  3/28/2006  2
2644  2644  3/29/2006 25
2645  2645  3/30/2006  5
2646  2646  3/31/2006  1
2647  2647   4/1/2006  8
2648  2648   4/2/2006  3
2649  2649   4/3/2006 11
2650  2650   4/4/2006 12
2651  2651   4/5/2006 10
2652  2652   4/6/2006 18
2653  2653   4/7/2006 18
2654  2654   4/8/2006  2
2655  2655   4/9/2006  1
2656  2656  4/10/2006  8
2657  2657  4/11/2006  9
2658  2658  4/12/2006 20
2659  2659  4/13/2006 16
2660  2660  4/14/2006 21
2661  2661  4/15/2006  3
2662  2662  4/16/2006  5
2663  2663  4/17/2006  6
2664  2664  4/18/2006 12
2665  2665  4/19/2006 15
2666  2666  4/20/2006  4
2667  2667  4/21/2006  3
2668  2668  4/22/2006  7
2669  2669  4/23/2006  4
2670  2670  4/24/2006 14
2671  2671  4/25/2006  6
2672  2672  4/26/2006  6
2673  2673  4/27/2006 10
2674  2674  4/28/2006  7
2675  2675  4/29/2006  2
2676  2676  4/30/2006  1
2677  2677   5/1/2006 12
2678  2678   5/2/2006  6
2679  2679   5/3/2006  6
2680  2680   5/4/2006  8
2681  2681   5/5/2006  5
2682  2682   5/6/2006  2
2683  2683   5/7/2006  0
2684  2684   5/8/2006 12
2685  2685   5/9/2006  6
2686  2686  5/10/2006 17
2687  2687  5/11/2006  6
2688  2688  5/12/2006  6
2689  2689  5/13/2006  6
2690  2690  5/14/2006  1
2691  2691  5/15/2006  5
2692  2692  5/16/2006 18
2693  2693  5/17/2006 19
2694  2694  5/18/2006  9
2695  2695  5/19/2006  7
2696  2696  5/20/2006  1
2697  2697  5/21/2006  1
2698  2698  5/22/2006  7
2699  2699  5/23/2006  5
2700  2700  5/24/2006  9
2701  2701  5/25/2006  5
2702  2702  5/26/2006  6
2703  2703  5/27/2006  0
2704  2704  5/28/2006  1
2705  2705  5/29/2006  3
2706  2706  5/30/2006  8
2707  2707  5/31/2006 16
2708  2708   6/1/2006 17
2709  2709   6/2/2006 10
2710  2710   6/3/2006  4
2711  2711   6/4/2006  3
2712  2712   6/5/2006 18
2713  2713   6/6/2006 11
2714  2714   6/7/2006  5
2715  2715   6/8/2006 13
2716  2716   6/9/2006  3
2717  2717  6/10/2006  3
2718  2718  6/11/2006  3
2719  2719  6/12/2006 11
2720  2720  6/13/2006 13
2721  2721  6/14/2006 10
2722  2722  6/15/2006  0
2723  2723  6/16/2006  0
2724  2724  6/17/2006  0
2725  2725  6/18/2006  0
2726  2726  6/19/2006  0
2727  2727  6/20/2006  0
2728  2728  6/21/2006  0
2729  2729  6/22/2006  0
2730  2730  6/23/2006  0
2731  2731  6/24/2006  0
2732  2732  6/25/2006  0
2733  2733  6/26/2006  0
2734  2734  6/27/2006  0
2735  2735  6/28/2006  0
2736  2736  6/29/2006  0
2737  2737  6/30/2006  0
2738  2738   7/1/2006  0
2739  2739   7/2/2006  0
2740  2740   7/3/2006  0
2741  2741   7/4/2006  0
2742  2742   7/5/2006  0
2743  2743   7/6/2006  0
2744  2744   7/7/2006  0
2745  2745   7/8/2006  0
2746  2746   7/9/2006  0
2747  2747  7/10/2006  0
2748  2748  7/11/2006  0
2749  2749  7/12/2006  0
2750  2750  7/13/2006  0
2751  2751  7/14/2006  0
2752  2752  7/15/2006  0
2753  2753  7/16/2006  0
2754  2754  7/17/2006  0
2755  2755  7/18/2006  0
2756  2756  7/19/2006  0
2757  2757  7/20/2006  0
2758  2758  7/21/2006  0
2759  2759  7/22/2006  0
2760  2760  7/23/2006  0
2761  2761  7/24/2006  0
2762  2762  7/25/2006  0
2763  2763  7/26/2006  0
2764  2764  7/27/2006  0
2765  2765  7/28/2006  0
2766  2766  7/29/2006  0
2767  2767  7/30/2006  0
2768  2768  7/31/2006  0
2769  2769   8/1/2006  0
2770  2770   8/2/2006  0
2771  2771   8/3/2006  0
2772  2772   8/4/2006  0
2773  2773   8/5/2006  0
2774  2774   8/6/2006  0
2775  2775   8/7/2006  0
2776  2776   8/8/2006  0
2777  2777   8/9/2006  0
2778  2778  8/10/2006  0
2779  2779  8/11/2006  0
2780  2780  8/12/2006  0
2781  2781  8/13/2006  0
2782  2782  8/14/2006  0
2783  2783  8/15/2006  0
2784  2784  8/16/2006  0
2785  2785  8/17/2006  0
2786  2786  8/18/2006  0
2787  2787  8/19/2006  0
2788  2788  8/20/2006  0
2789  2789  8/21/2006  0
2790  2790  8/22/2006  0
2791  2791  8/23/2006  0
2792  2792  8/24/2006  0
2793  2793  8/25/2006  0
2794  2794  8/26/2006  0
2795  2795  8/27/2006  0
2796  2796  8/28/2006  0
2797  2797  8/29/2006  0
2798  2798  8/30/2006  0
2799  2799  8/31/2006  0
2800  2800   9/1/2006  0
2801  2801   9/2/2006  0
2802  2802   9/3/2006  0
2803  2803   9/4/2006  0
2804  2804   9/5/2006  0
2805  2805   9/6/2006  0
2806  2806   9/7/2006  0
2807  2807   9/8/2006  0
2808  2808   9/9/2006  0
2809  2809  9/10/2006  0
2810  2810  9/11/2006  0
2811  2811  9/12/2006  0
2812  2812  9/13/2006  0
2813  2813  9/14/2006  0
2814  2814  9/15/2006  0
2815  2815  9/16/2006  0
2816  2816  9/17/2006  0
2817  2817  9/18/2006  0
2818  2818  9/19/2006  0
2819  2819  9/20/2006  0
2820  2820  9/21/2006  0
2821  2821  9/22/2006  0
2822  2822  9/23/2006  0
2823  2823  9/24/2006  0
2824  2824  9/25/2006  0
2825  2825  9/26/2006  0
2826  2826  9/27/2006  0
2827  2827  9/28/2006  0
2828  2828  9/29/2006  0
2829  2829  9/30/2006  0
2830  2830  10/1/2006  0
2831  2831  10/2/2006  0
2832  2832  10/3/2006  0
2833  2833  10/4/2006  0
2834  2834  10/5/2006  0
2835  2835  10/6/2006  0
2836  2836  10/7/2006  0
2837  2837  10/8/2006  0
2838  2838  10/9/2006  0
2839  2839 10/10/2006  0
2840  2840 10/11/2006  0
2841  2841 10/12/2006  0
2842  2842 10/13/2006  0
2843  2843 10/14/2006  0
2844  2844 10/15/2006  0
2845  2845 10/16/2006  0
2846  2846 10/17/2006  0
2847  2847 10/18/2006  0
2848  2848 10/19/2006  0
2849  2849 10/20/2006  0
2850  2850 10/21/2006  0
2851  2851 10/22/2006  0
2852  2852 10/23/2006  0
2853  2853 10/24/2006  0
2854  2854 10/25/2006  0
2855  2855 10/26/2006  0
2856  2856 10/27/2006  0
2857  2857 10/28/2006  0
2858  2858 10/29/2006  0
2859  2859 10/30/2006  0
2860  2860 10/31/2006  0
2861  2861  11/1/2006  0
2862  2862  11/2/2006  0
2863  2863  11/3/2006  0
2864  2864  11/4/2006  0
2865  2865  11/5/2006  0
2866  2866  11/6/2006  0
2867  2867  11/7/2006  0
2868  2868  11/8/2006  0
2869  2869  11/9/2006  0
2870  2870 11/10/2006  0
2871  2871 11/11/2006  0
2872  2872 11/12/2006  0
2873  2873 11/13/2006  0
2874  2874 11/14/2006  0
2875  2875 11/15/2006  0
2876  2876 11/16/2006  0
2877  2877 11/17/2006  0
2878  2878 11/18/2006  0
2879  2879 11/19/2006  0
2880  2880 11/20/2006  0
2881  2881 11/21/2006  0
2882  2882 11/22/2006  0
2883  2883 11/23/2006  0
2884  2884 11/24/2006  0
2885  2885 11/25/2006  0
2886  2886 11/26/2006  0
2887  2887 11/27/2006  0
2888  2888 11/28/2006  0
2889  2889 11/29/2006  0
2890  2890 11/30/2006  0
2891  2891  12/1/2006  0
2892  2892  12/2/2006  0
2893  2893  12/3/2006  0
2894  2894  12/4/2006  0
2895  2895  12/5/2006  0
2896  2896  12/6/2006  0
2897  2897  12/7/2006  0
2898  2898  12/8/2006  0
2899  2899  12/9/2006  0
2900  2900 12/10/2006  0
2901  2901 12/11/2006  0
2902  2902 12/12/2006  0
2903  2903 12/13/2006  0
2904  2904 12/14/2006  0
2905  2905 12/15/2006  0
2906  2906 12/16/2006  0
2907  2907 12/17/2006  0
2908  2908 12/18/2006  0
2909  2909 12/19/2006  0
2910  2910 12/20/2006  0
2911  2911 12/21/2006  0
2912  2912 12/22/2006  0
2913  2913 12/23/2006  0
2914  2914 12/24/2006  0
2915  2915 12/25/2006  0
2916  2916 12/26/2006  0
2917  2917 12/27/2006  0
2918  2918 12/28/2006  0
2919  2919 12/29/2006  0
2920  2920 12/30/2006  0
2921  2921 12/31/2006  0
